# Supplementary material for: 1-Methyl-3-n-tetra­decyl­imidazolium bromide monohydrate
Source: Acta Crystallogr Sect E Struct Rep Online. 2009 Oct 3;65(Pt 11):o2617. doi: 10.1107/S160053680903935X (PMC2970956; doi:10.1107/S160053680903935X)
Supplement: Supplementary file 1 [file e-65-o2617-sup1.cif]

##############################################################################
###                                                                        ###
###        Electronic paper (Acta Crystallographica Section E)             ###
###                                                                        ###
##############################################################################
#                                                                            #
# This CIF contains the data in a paper accepted for publication in Acta     #
# Crystallographica Section E. It conforms to the requirements of Notes      #
# for Authors for Section E, and has been peer reviewed under the auspices   #
# of the IUCr Commission on Journals.                                        #
#                                                                            #
# Full details of the Crystallographic Information File format               #
# are given in the paper "The Crystallographic Information File (CIF):       #
# a New Standard Archive File for Crystallography" by S. R. Hall, F. H.      #
# Allen and I. D. Brown [Acta Cryst. (1991), A47, 655-685].                  #
#                                                                            #
# The current version of the core CIF dictionary is obtainable from          #
# ftp://ftp.iucr.org/pub/cif_core.dic. The current version number is 2.4.    #
#                                                                            #
# Software is freely available for graphical display of the structure(s) in  #
# this CIF.  For information consult the CIF home page http://www.iucr.org/  #
# cif/home.html                                                              #
#                                                                            #
# This file may be used for bona fide research purposes within the           #
# scientific community so long as proper attribution is given to the journal # 
# article from which it was obtained.                                        #
#                                                                            #
##############################################################################
                                             
data_I
_audit_creation_method     SHELXL-97
_chemical_name_systematic
;
1-Methyl-3-<i>n</i>-tetradecylimidazolium bromide monohydrate
;
_chemical_name_common     ?
_chemical_formula_moiety     'C18 H35 N2 +, Br -, H2 O'
_chemical_formula_sum     'C18 H37 Br N2 O'
_chemical_formula_iupac     'C18 H35 N2 +, Br -, H2 O'
_chemical_formula_weight     377.41
_chemical_melting_point     327
_symmetry_cell_setting     Triclinic
_symmetry_space_group_name_H-M     'P -1'
_symmetry_space_group_name_Hall     '-P 1'
loop_
    _symmetry_equiv_pos_as_xyz
    'x, y, z'
    '-x, -y, -z'
_cell_length_a     5.5130(11)
_cell_length_b     7.8390(16)
_cell_length_c     25.114(5)
_cell_angle_alpha     94.74(3)
_cell_angle_beta     94.45(3)
_cell_angle_gamma     102.06(3)
_cell_volume     1052.7(4)
_cell_formula_units_Z     2
_cell_measurement_reflns_used     25
_cell_measurement_theta_min     10
_cell_measurement_theta_max     13
_cell_measurement_temperature     298(2)
_exptl_crystal_description     square
_exptl_crystal_colour     colourless
_exptl_crystal_size_max     0.20
_exptl_crystal_size_mid     0.10
_exptl_crystal_size_min     0.10
_exptl_crystal_density_diffrn     1.191
_exptl_crystal_density_meas     ?
_exptl_crystal_density_method     'not measured'
_exptl_crystal_F_000     404
_exptl_absorpt_coefficient_mu     1.957
_exptl_absorpt_correction_type     psi-scan
_exptl_absorpt_process_details     '(North <i>et al.</i>,  1968)'
_exptl_absorpt_correction_T_min     0.696
_exptl_absorpt_correction_T_max     0.828
_exptl_special_details
;
;
_diffrn_ambient_temperature     298(2)
_diffrn_radiation_type     MoK\a
_diffrn_radiation_wavelength     0.71073
_diffrn_radiation_source     'fine-focus sealed tube'
_diffrn_radiation_monochromator     graphite
_diffrn_measurement_device_type     'Enraf--Nonius CAD-4'
_diffrn_measurement_method     \w/2\q
_diffrn_detector_area_resol_mean     ?
_diffrn_reflns_number     4277
_diffrn_reflns_av_R_equivalents     0.030
_diffrn_reflns_av_sigmaI/netI     0.061
_diffrn_reflns_theta_min     1.6
_diffrn_reflns_theta_max     25.3
_diffrn_reflns_theta_full     25.3
_diffrn_measured_fraction_theta_max     0.999
_diffrn_measured_fraction_theta_full     0.999
_diffrn_reflns_limit_h_min     0
_diffrn_reflns_limit_h_max     6
_diffrn_reflns_limit_k_min     -9
_diffrn_reflns_limit_k_max     9
_diffrn_reflns_limit_l_min     -30
_diffrn_reflns_limit_l_max     30
_diffrn_standards_number     3
_diffrn_standards_interval_count     200
_diffrn_standards_interval_time     120
_diffrn_standards_decay_%     1
_refine_special_details
;
Refinement of <i>F</i>^2^ against ALL reflections. The weighted <i>R</i>-factor
<i>wR</i> and goodness of fit <i>S</i> are based on <i>F</i>^2^, conventional
<i>R</i>-factors <i>R</i> are based on <i>F</i>, with <i>F</i> set to zero for
negative <i>F</i>^2^. The threshold expression of <i>F</i>^2^ >
\s(<i>F</i>^2^) is used only for calculating <i>R</i>-factors(gt) <i>etc</i>.
and is not relevant to the choice of reflections for refinement.
<i>R</i>-factors based on <i>F</i>^2^ are statistically about twice as large
as those based on <i>F</i>, and <i>R</i>- factors based on ALL data will be
even larger.
;
_reflns_number_total     3843
_reflns_number_gt     2593
_reflns_threshold_expression     I>2\s(I)
_refine_ls_structure_factor_coef     Fsqd
_refine_ls_matrix_type     full
_refine_ls_R_factor_all     0.099
_refine_ls_R_factor_gt     0.056
_refine_ls_wR_factor_gt     0.132
_refine_ls_wR_factor_ref     0.163
_refine_ls_goodness_of_fit_ref     1.01
_refine_ls_restrained_S_all     1.01
_refine_ls_number_reflns     3843
_refine_ls_number_parameters     199
_refine_ls_number_restraints     0
_refine_ls_hydrogen_treatment     constr
_refine_ls_weighting_scheme     calc
_refine_ls_weighting_details
                  'calc w=1/[\s^2^(Fo^2^)+(0.095P)^2^] where P=(Fo^2^+2Fc^2^)/3'
_atom_sites_solution_hydrogens     geom
_atom_sites_solution_primary     direct
_atom_sites_solution_secondary     difmap
_refine_ls_shift/su_max     0.001
_refine_ls_shift/su_mean     0.000
_refine_diff_density_max     0.39
_refine_diff_density_min     -0.29
_refine_ls_extinction_method     none
_refine_ls_extinction_coef     ?
loop_
    _atom_type_symbol
    _atom_type_description
    _atom_type_scat_dispersion_real
    _atom_type_scat_dispersion_imag
    _atom_type_scat_source
    'C' 'C' 0.0033 0.0016
                         'International Tables Vol C Tables 4.2.6.8 and 6.1.1.4'
    'H' 'H' 0.0000 0.0000
                         'International Tables Vol C Tables 4.2.6.8 and 6.1.1.4'
    'N' 'N' 0.0061 0.0033
                         'International Tables Vol C Tables 4.2.6.8 and 6.1.1.4'
    'O' 'O' 0.0106 0.0060
                         'International Tables Vol C Tables 4.2.6.8 and 6.1.1.4'
    'Br' 'Br' -0.2901 2.4595
                         'International Tables Vol C Tables 4.2.6.8 and 6.1.1.4'
_computing_data_collection     'CAD-4 Software (Enraf--Nonius, 1989)'
_computing_cell_refinement     'CAD-4 Software (Enraf--Nonius, 1989)'
_computing_data_reduction     'XCAD4 (Harms & Wocadlo, 1995)'
_computing_structure_solution     'SHELXS97 (Sheldrick, 2008)'
_computing_structure_refinement     'SHELXL97 (Sheldrick, 2008)'
_computing_molecular_graphics     'SHELXTL (Sheldrick, 2008)'
_computing_publication_material     'SHELXTL (Sheldrick, 2008)'
loop_
    _atom_site_type_symbol
    _atom_site_label
    _atom_site_fract_x
    _atom_site_fract_y
    _atom_site_fract_z
    _atom_site_U_iso_or_equiv
    _atom_site_adp_type
    _atom_site_calc_flag
    _atom_site_refinement_flags
    _atom_site_occupancy
    _atom_site_disorder_assembly
    _atom_site_disorder_group
    Br Br 0.64859(10) 0.68030(7) 0.39439(2) 0.0596(2) Uani d . 1 . .
    O OW 1.0582(9) 0.4268(6) 0.3636(2) 0.116(2) Uani d . 1 . .
    H HWA 0.9526 0.4793 0.3766 0.140 Uiso d R 1 . .
    H HWB 1.1957 0.5013 0.3654 0.140 Uiso d R 1 . .
    N N1 0.3634(7) 0.0580(5) 0.37818(15) 0.0463(9) Uani d . 1 . .
    C C1 -1.5342(12) -0.4153(9) -0.2427(2) 0.0812(18) Uani d . 1 . .
    H H1A -1.5376 -0.4690 -0.2786 0.122 Uiso calc R 1 . .
    H H1B -1.5403 -0.2942 -0.2437 0.122 Uiso calc R 1 . .
    H H1C -1.6754 -0.4744 -0.2262 0.122 Uiso calc R 1 . .
    N N2 0.5578(7) 0.2140(5) 0.44888(16) 0.0492(10) Uani d . 1 . .
    C C2 -1.2969(10) -0.4287(8) -0.2104(2) 0.0638(14) Uani d . 1 . .
    H H2A -1.2905 -0.5515 -0.2107 0.077 Uiso calc R 1 . .
    H H2B -1.1560 -0.3711 -0.2279 0.077 Uiso calc R 1 . .
    C C3 -1.2698(10) -0.3493(7) -0.1529(2) 0.0562(13) Uani d . 1 . .
    H H3A -1.4101 -0.4077 -0.1354 0.067 Uiso calc R 1 . .
    H H3B -1.2782 -0.2269 -0.1527 0.067 Uiso calc R 1 . .
    C C4 -1.0317(9) -0.3604(7) -0.1205(2) 0.0547(13) Uani d . 1 . .
    H H4A -0.8911 -0.3028 -0.1381 0.066 Uiso calc R 1 . .
    H H4B -1.0238 -0.4828 -0.1203 0.066 Uiso calc R 1 . .
    C C5 -1.0055(10) -0.2788(6) -0.0629(2) 0.0541(12) Uani d . 1 . .
    H H5A -1.0110 -0.1560 -0.0631 0.065 Uiso calc R 1 . .
    H H5B -1.1472 -0.3353 -0.0454 0.065 Uiso calc R 1 . .
    C C6 -0.7687(9) -0.2923(7) -0.0303(2) 0.0531(12) Uani d . 1 . .
    H H6A -0.6270 -0.2353 -0.0477 0.064 Uiso calc R 1 . .
    H H6B -0.7629 -0.4151 -0.0303 0.064 Uiso calc R 1 . .
    C C7 -0.7432(9) -0.2110(7) 0.02749(19) 0.0525(12) Uani d . 1 . .
    H H7A -0.7520 -0.0887 0.0275 0.063 Uiso calc R 1 . .
    H H7B -0.8830 -0.2695 0.0452 0.063 Uiso calc R 1 . .
    C C8 -0.5040(9) -0.2219(7) 0.05954(19) 0.0538(12) Uani d . 1 . .
    H H8A -0.3643 -0.1626 0.0420 0.065 Uiso calc R 1 . .
    H H8B -0.4945 -0.3442 0.0592 0.065 Uiso calc R 1 . .
    C C9 -0.4777(9) -0.1422(7) 0.11764(19) 0.0527(12) Uani d . 1 . .
    H H9A -0.4854 -0.0197 0.1181 0.063 Uiso calc R 1 . .
    H H9B -0.6177 -0.2009 0.1352 0.063 Uiso calc R 1 . .
    C C10 -0.2402(9) -0.1551(7) 0.1492(2) 0.0538(12) Uani d . 1 . .
    H H10A -0.1005 -0.0965 0.1314 0.065 Uiso calc R 1 . .
    H H10B -0.2326 -0.2778 0.1485 0.065 Uiso calc R 1 . .
    C C11 -0.2109(9) -0.0767(7) 0.20710(19) 0.0523(12) Uani d . 1 . .
    H H11A -0.3492 -0.1362 0.2250 0.063 Uiso calc R 1 . .
    H H11B -0.2199 0.0457 0.2079 0.063 Uiso calc R 1 . .
    C C12 0.0312(9) -0.0890(7) 0.23820(19) 0.0513(12) Uani d . 1 . .
    H H12A 0.0378 -0.2117 0.2382 0.062 Uiso calc R 1 . .
    H H12B 0.1691 -0.0326 0.2196 0.062 Uiso calc R 1 . .
    C C13 0.0672(9) -0.0071(7) 0.29559(19) 0.0500(12) Uani d . 1 . .
    H H13A 0.0647 0.1164 0.2962 0.060 Uiso calc R 1 . .
    H H13B -0.0687 -0.0630 0.3148 0.060 Uiso calc R 1 . .
    C C14 0.3099(9) -0.0271(7) 0.3228(2) 0.0548(13) Uani d . 1 . .
    H H14A 0.3076 -0.1510 0.3232 0.066 Uiso calc R 1 . .
    H H14B 0.4434 0.0225 0.3019 0.066 Uiso calc R 1 . .
    C C15 0.2147(9) 0.0269(7) 0.4191(2) 0.0547(13) Uani d . 1 . .
    H H15A 0.0581 -0.0476 0.4166 0.066 Uiso calc R 1 . .
    C C16 0.3379(9) 0.1246(6) 0.4637(2) 0.0535(12) Uani d . 1 . .
    H H16A 0.2834 0.1299 0.4978 0.064 Uiso calc R 1 . .
    C C17 0.5686(9) 0.1733(6) 0.39745(19) 0.0513(12) Uani d . 1 . .
    H H17A 0.6993 0.2183 0.3778 0.062 Uiso calc R 1 . .
    C C18 0.7512(10) 0.3378(7) 0.4850(2) 0.0640(15) Uani d . 1 . .
    H H18A 0.8889 0.3829 0.4653 0.096 Uiso calc R 1 . .
    H H18B 0.8076 0.2782 0.5138 0.096 Uiso calc R 1 . .
    H H18C 0.6829 0.4329 0.4993 0.096 Uiso calc R 1 . .
loop_
    _atom_site_aniso_label
    _atom_site_aniso_U_11
    _atom_site_aniso_U_22
    _atom_site_aniso_U_33
    _atom_site_aniso_U_12
    _atom_site_aniso_U_13
    _atom_site_aniso_U_23
    Br 0.0485(3) 0.0643(4) 0.0633(4) 0.0083(2) 0.0006(2) 0.0054(2)
    OW 0.070(3) 0.073(3) 0.201(6) 0.000(2) 0.043(3) -0.010(3)
    N1 0.039(2) 0.049(2) 0.049(2) 0.0097(18) -0.0032(19) 0.0033(18)
    C1 0.077(4) 0.103(5) 0.059(4) 0.023(4) -0.014(3) -0.010(3)
    N2 0.047(2) 0.050(2) 0.047(3) 0.0039(18) -0.0071(19) 0.0045(18)
    C2 0.059(3) 0.074(4) 0.057(3) 0.020(3) -0.002(3) -0.005(3)
    C3 0.058(3) 0.061(3) 0.050(3) 0.020(3) 0.003(3) -0.004(2)
    C4 0.053(3) 0.060(3) 0.052(3) 0.017(2) 0.001(2) -0.001(2)
    C5 0.055(3) 0.054(3) 0.053(3) 0.015(2) -0.001(2) 0.000(2)
    C6 0.047(3) 0.062(3) 0.051(3) 0.018(2) 0.002(2) 0.000(2)
    C7 0.048(3) 0.060(3) 0.050(3) 0.015(2) 0.002(2) -0.001(2)
    C8 0.049(3) 0.064(3) 0.049(3) 0.021(2) -0.003(2) -0.004(2)
    C9 0.049(3) 0.058(3) 0.050(3) 0.018(2) -0.004(2) -0.006(2)
    C10 0.049(3) 0.059(3) 0.052(3) 0.016(2) -0.002(2) -0.003(2)
    C11 0.049(3) 0.066(3) 0.042(3) 0.020(2) -0.003(2) -0.006(2)
    C12 0.048(3) 0.058(3) 0.047(3) 0.017(2) -0.004(2) -0.001(2)
    C13 0.049(3) 0.059(3) 0.041(3) 0.016(2) -0.001(2) -0.001(2)
    C14 0.051(3) 0.067(3) 0.048(3) 0.021(2) -0.005(2) -0.004(2)
    C15 0.042(3) 0.062(3) 0.054(3) -0.003(2) 0.002(2) 0.010(3)
    C16 0.046(3) 0.063(3) 0.049(3) 0.004(2) 0.005(2) 0.006(2)
    C17 0.045(3) 0.058(3) 0.048(3) 0.004(2) -0.002(2) 0.012(2)
    C18 0.059(3) 0.060(3) 0.060(4) -0.004(3) -0.016(3) -0.002(3)
_geom_special_details
;
All e.s.d.'s (except the e.s.d. in the dihedral angle between two l.s. planes)
are estimated using the full covariance matrix. The cell e.s.d.'s are taken
into account individually in the estimation of e.s.d.'s in distances, angles
and torsion angles; correlations between e.s.d.'s in cell parameters are only
used when they are defined by crystal symmetry. An approximate (isotropic)
treatment of cell e.s.d.'s is used for estimating e.s.d.'s involving l.s.
planes.
;
loop_
    _geom_bond_atom_site_label_1
    _geom_bond_atom_site_label_2
    _geom_bond_site_symmetry_2
    _geom_bond_distance
    _geom_bond_publ_flag
    OW HWA . 0.8501 ?
    OW HWB . 0.8500 ?
    N1 C17 . 1.322(6) ?
    N1 C15 . 1.370(6) ?
    N1 C14 . 1.472(6) ?
    C1 C2 . 1.512(8) ?
    C1 H1A . 0.9600 ?
    C1 H1B . 0.9600 ?
    C1 H1C . 0.9600 ?
    N2 C17 . 1.313(6) ?
    N2 C16 . 1.363(6) ?
    N2 C18 . 1.474(6) ?
    C2 C3 . 1.507(7) ?
    C2 H2A . 0.9700 ?
    C2 H2B . 0.9700 ?
    C3 C4 . 1.513(7) ?
    C3 H3A . 0.9700 ?
    C3 H3B . 0.9700 ?
    C4 C5 . 1.515(7) ?
    C4 H4A . 0.9700 ?
    C4 H4B . 0.9700 ?
    C5 C6 . 1.514(7) ?
    C5 H5A . 0.9700 ?
    C5 H5B . 0.9700 ?
    C6 C7 . 1.520(7) ?
    C6 H6A . 0.9700 ?
    C6 H6B . 0.9700 ?
    C7 C8 . 1.513(7) ?
    C7 H7A . 0.9700 ?
    C7 H7B . 0.9700 ?
    C8 C9 . 1.523(7) ?
    C8 H8A . 0.9700 ?
    C8 H8B . 0.9700 ?
    C9 C10 . 1.503(7) ?
    C9 H9A . 0.9700 ?
    C9 H9B . 0.9700 ?
    C10 C11 . 1.515(7) ?
    C10 H10A . 0.9700 ?
    C10 H10B . 0.9700 ?
    C11 C12 . 1.518(7) ?
    C11 H11A . 0.9700 ?
    C11 H11B . 0.9700 ?
    C12 C13 . 1.509(6) ?
    C12 H12A . 0.9700 ?
    C12 H12B . 0.9700 ?
    C13 C14 . 1.498(7) ?
    C13 H13A . 0.9700 ?
    C13 H13B . 0.9700 ?
    C14 H14A . 0.9700 ?
    C14 H14B . 0.9700 ?
    C15 C16 . 1.352(7) ?
    C15 H15A . 0.9300 ?
    C16 H16A . 0.9300 ?
    C17 H17A . 0.9300 ?
    C18 H18A . 0.9600 ?
    C18 H18B . 0.9600 ?
    C18 H18C . 0.9600 ?
loop_
    _geom_angle_atom_site_label_1
    _geom_angle_atom_site_label_2
    _geom_angle_atom_site_label_3
    _geom_angle_site_symmetry_1
    _geom_angle_site_symmetry_3
    _geom_angle
    _geom_angle_publ_flag
    HWA OW HWB . . 107.3 ?
    C17 N1 C15 . . 108.2(4) ?
    C17 N1 C14 . . 125.6(4) ?
    C15 N1 C14 . . 126.2(4) ?
    C2 C1 H1A . . 109.5 ?
    C2 C1 H1B . . 109.5 ?
    H1A C1 H1B . . 109.5 ?
    C2 C1 H1C . . 109.5 ?
    H1A C1 H1C . . 109.5 ?
    H1B C1 H1C . . 109.5 ?
    C17 N2 C16 . . 109.3(4) ?
    C17 N2 C18 . . 125.6(4) ?
    C16 N2 C18 . . 125.1(4) ?
    C3 C2 C1 . . 114.6(5) ?
    C3 C2 H2A . . 108.6 ?
    C1 C2 H2A . . 108.6 ?
    C3 C2 H2B . . 108.6 ?
    C1 C2 H2B . . 108.6 ?
    H2A C2 H2B . . 107.6 ?
    C2 C3 C4 . . 115.0(4) ?
    C2 C3 H3A . . 108.5 ?
    C4 C3 H3A . . 108.5 ?
    C2 C3 H3B . . 108.5 ?
    C4 C3 H3B . . 108.5 ?
    H3A C3 H3B . . 107.5 ?
    C3 C4 C5 . . 114.5(4) ?
    C3 C4 H4A . . 108.6 ?
    C5 C4 H4A . . 108.6 ?
    C3 C4 H4B . . 108.6 ?
    C5 C4 H4B . . 108.6 ?
    H4A C4 H4B . . 107.6 ?
    C6 C5 C4 . . 114.4(4) ?
    C6 C5 H5A . . 108.7 ?
    C4 C5 H5A . . 108.7 ?
    C6 C5 H5B . . 108.7 ?
    C4 C5 H5B . . 108.7 ?
    H5A C5 H5B . . 107.6 ?
    C5 C6 C7 . . 114.3(4) ?
    C5 C6 H6A . . 108.7 ?
    C7 C6 H6A . . 108.7 ?
    C5 C6 H6B . . 108.7 ?
    C7 C6 H6B . . 108.7 ?
    H6A C6 H6B . . 107.6 ?
    C8 C7 C6 . . 114.0(4) ?
    C8 C7 H7A . . 108.7 ?
    C6 C7 H7A . . 108.7 ?
    C8 C7 H7B . . 108.7 ?
    C6 C7 H7B . . 108.7 ?
    H7A C7 H7B . . 107.6 ?
    C7 C8 C9 . . 114.4(4) ?
    C7 C8 H8A . . 108.6 ?
    C9 C8 H8A . . 108.6 ?
    C7 C8 H8B . . 108.6 ?
    C9 C8 H8B . . 108.6 ?
    H8A C8 H8B . . 107.6 ?
    C10 C9 C8 . . 113.9(4) ?
    C10 C9 H9A . . 108.8 ?
    C8 C9 H9A . . 108.8 ?
    C10 C9 H9B . . 108.8 ?
    C8 C9 H9B . . 108.8 ?
    H9A C9 H9B . . 107.7 ?
    C9 C10 C11 . . 114.7(4) ?
    C9 C10 H10A . . 108.6 ?
    C11 C10 H10A . . 108.6 ?
    C9 C10 H10B . . 108.6 ?
    C11 C10 H10B . . 108.6 ?
    H10A C10 H10B . . 107.6 ?
    C10 C11 C12 . . 114.0(4) ?
    C10 C11 H11A . . 108.7 ?
    C12 C11 H11A . . 108.7 ?
    C10 C11 H11B . . 108.7 ?
    C12 C11 H11B . . 108.7 ?
    H11A C11 H11B . . 107.6 ?
    C13 C12 C11 . . 114.8(4) ?
    C13 C12 H12A . . 108.6 ?
    C11 C12 H12A . . 108.6 ?
    C13 C12 H12B . . 108.6 ?
    C11 C12 H12B . . 108.6 ?
    H12A C12 H12B . . 107.5 ?
    C14 C13 C12 . . 110.7(4) ?
    C14 C13 H13A . . 109.5 ?
    C12 C13 H13A . . 109.5 ?
    C14 C13 H13B . . 109.5 ?
    C12 C13 H13B . . 109.5 ?
    H13A C13 H13B . . 108.1 ?
    N1 C14 C13 . . 113.6(4) ?
    N1 C14 H14A . . 108.8 ?
    C13 C14 H14A . . 108.8 ?
    N1 C14 H14B . . 108.8 ?
    C13 C14 H14B . . 108.8 ?
    H14A C14 H14B . . 107.7 ?
    C16 C15 N1 . . 107.2(4) ?
    C16 C15 H15A . . 126.4 ?
    N1 C15 H15A . . 126.4 ?
    C15 C16 N2 . . 106.4(4) ?
    C15 C16 H16A . . 126.8 ?
    N2 C16 H16A . . 126.8 ?
    N2 C17 N1 . . 108.9(4) ?
    N2 C17 H17A . . 125.6 ?
    N1 C17 H17A . . 125.6 ?
    N2 C18 H18A . . 109.5 ?
    N2 C18 H18B . . 109.5 ?
    H18A C18 H18B . . 109.5 ?
    N2 C18 H18C . . 109.5 ?
    H18A C18 H18C . . 109.5 ?
    H18B C18 H18C . . 109.5 ?
loop_
    _geom_torsion_atom_site_label_1
    _geom_torsion_atom_site_label_2
    _geom_torsion_atom_site_label_3
    _geom_torsion_atom_site_label_4
    _geom_torsion_site_symmetry_1
    _geom_torsion_site_symmetry_2
    _geom_torsion_site_symmetry_3
    _geom_torsion_site_symmetry_4
    _geom_torsion
    _geom_torsion_publ_flag
    C1 C2 C3 C4 . . . . -179.4(5) ?
    C2 C3 C4 C5 . . . . 179.5(5) ?
    C3 C4 C5 C6 . . . . 179.2(4) ?
    C4 C5 C6 C7 . . . . -179.8(4) ?
    C5 C6 C7 C8 . . . . -178.9(4) ?
    C6 C7 C8 C9 . . . . -179.5(4) ?
    C7 C8 C9 C10 . . . . 179.6(4) ?
    C8 C9 C10 C11 . . . . -179.9(4) ?
    C9 C10 C11 C12 . . . . -179.4(4) ?
    C10 C11 C12 C13 . . . . 178.4(4) ?
    C11 C12 C13 C14 . . . . 179.6(4) ?
    C17 N1 C14 C13 . . . . -126.2(5) ?
    C15 N1 C14 C13 . . . . 56.5(6) ?
    C12 C13 C14 N1 . . . . 177.0(4) ?
    C17 N1 C15 C16 . . . . -0.9(6) ?
    C14 N1 C15 C16 . . . . 176.8(4) ?
    N1 C15 C16 N2 . . . . 0.5(6) ?
    C17 N2 C16 C15 . . . . 0.2(6) ?
    C18 N2 C16 C15 . . . . 179.7(5) ?
    C16 N2 C17 N1 . . . . -0.8(5) ?
    C18 N2 C17 N1 . . . . 179.7(4) ?
    C15 N1 C17 N2 . . . . 1.1(5) ?
    C14 N1 C17 N2 . . . . -176.7(4) ?
loop_
    _geom_hbond_atom_site_label_D
    _geom_hbond_atom_site_label_H
    _geom_hbond_atom_site_label_A
    _geom_hbond_site_symmetry_A
    _geom_hbond_distance_DH
    _geom_hbond_distance_HA
    _geom_hbond_distance_DA
    _geom_hbond_angle_DHA
    _geom_hbond_publ_flag
    OW HWA Br . 0.85 2.57 3.397(5) 165 yes
    OW HWB Br 1_655 0.85 2.61 3.434(5) 163 yes
    C15 H15A Br 1_445 0.93 2.75 3.659(5) 166 yes
    C17 H17A OW . 0.93 2.36 3.217(7) 153 yes
data_global
_journal_date_recd_electronic     2009-09-18
_journal_date_accepted     2009-09-28
_journal_name_full     'Acta Crystallographica, Section E'
_journal_year     2009
_journal_volume     65
_journal_issue     11
_journal_page_first     o2617
_journal_page_last     o2617
_journal_paper_category     QO
_journal_coeditor_code     TK2543
_publ_contact_author
;
Dan-Bi Tian
Department of Applied Chemistry
College of Science
Nanjing University of Technology
Nanjing 210009
People's Republic of China
;
_publ_contact_author_email     danbi@njut.edu.cn
_publ_section_title
;
1-Methyl-3-<i>n</i>-tetradecylimidazolium bromide monohydrate
;
loop_
    _publ_author_name
    _publ_author_address
    'Yu Chen'
;
Department of Applied Chemistry
College of Science
Nanjing University of Technology
Nanjing 210009
People's Republic of China
;
    'Wei Song'
;
Department of Applied Chemistry
College of Science
Nanjing University of Technology
Nanjing 210009
People's Republic of China
;
    'Juan Xu'
;
Department of Applied Chemistry
College of Science
Nanjing University of Technology
Nanjing 210009
People's Republic of China
;
    'Xiao-Rong Yang'
;
Department of Applied Chemistry
College of Science
Nanjing University of Technology
Nanjing 210009
People's Republic of China
;
    'Dan-Bi Tian'
;
Department of Applied Chemistry
College of Science
Nanjing University of Technology
Nanjing 210009
People's Republic of China
;
