# Supplementary material for: 1-Methyl-3-n-tetra­decyl­imidazolium bromide monohydrate
Source: Acta Crystallogr Sect E Struct Rep Online. 2009 Oct 3;65(Pt 11):o2617. doi: 10.1107/S160053680903935X (PMC2970956; doi:10.1107/S160053680903935X)
Supplement: Supplementary file 2 [file e-65-o2617-Isup2.hkl]

# 
# h,k,l, Fc-squared, Fo-squared, sigma(Fo-squared) and status flag 
# 
data_I
_shelx_title ' X in P-1' 
_shelx_refln_list_code          4 
_shelx_F_calc_maximum      175.36 
_exptl_crystal_F_000       404.00 
_reflns_d_resolution_high  0.8324 
 
loop_ 
 _symmetry_equiv_pos_as_xyz 
 'x, y, z' 
 '-x, -y, -z' 
 
_cell_length_a     5.5130 
_cell_length_b     7.8390 
_cell_length_c    25.1140 
_cell_angle_alpha  94.740 
_cell_angle_beta   94.450 
_cell_angle_gamma 102.060 
 
_shelx_F_squared_multiplier     1.000 
 
loop_ 
 _refln_index_h 
 _refln_index_k 
 _refln_index_l 
 _refln_F_squared_calc 
 _refln_F_squared_meas 
 _refln_F_squared_sigma 
 _refln_observed_status 
   1   0   0     2252.61     2500.15     13.40 o 
   2   0   0      215.42      211.41      7.20 o 
   3   0   0     2003.08     2125.13     23.18 o 
   4   0   0        6.47       20.03     11.11 o 
   5   0   0        1.79        9.44     14.26 o 
   6   0   0       41.01       45.60     18.84 o 
  -6   1   0       33.11       11.54     20.65 o 
  -5   1   0      315.90      350.83     19.51 o 
  -4   1   0      811.79      802.22     20.75 o 
  -3   1   0       29.61       39.30      8.63 o 
  -2   1   0     1458.80     1615.46     20.37 o 
  -1   1   0     1915.79     2199.93     13.31 o 
   0   1   0      174.70      157.05      2.16 o 
   1   1   0     1567.54     1685.91     12.55 o 
   2   1   0     1054.39     1031.61     13.74 o 
   3   1   0      466.91      414.51     13.02 o 
   4   1   0      197.07      236.59     13.69 o 
   5   1   0      415.44      403.64     19.99 o 
   6   1   0       90.00       78.90     20.80 o 
  -6   2   0       46.42       48.65     22.23 o 
  -5   2   0       42.41       53.09     17.79 o 
  -4   2   0      249.89      256.05     19.08 o 
  -3   2   0      899.60     1004.13     21.99 o 
  -2   2   0      875.23      934.64     13.21 o 
  -1   2   0      469.01      494.89      7.73 o 
   0   2   0     1183.91     1274.25      7.96 o 
   1   2   0     3160.26     3224.91     20.84 o 
   2   2   0      393.80      417.81     10.78 o 
   3   2   0       47.84       73.55      9.11 o 
   4   2   0      340.36      326.65     16.31 o 
   5   2   0       56.70       88.39     15.50 o 
  -6   3   0       48.27       60.05     25.28 o 
  -5   3   0       79.79       48.75     21.13 o 
  -4   3   0      460.58      460.26     20.75 o 
  -3   3   0      971.70     1087.28     18.79 o 
  -2   3   0      394.84      413.42     10.26 o 
  -1   3   0      836.62      858.41     12.12 o 
   0   3   0     2483.66     2478.46     42.12 o 
   1   3   0      389.91      408.55     10.54 o 
   2   3   0      519.93      535.53     13.12 o 
   3   3   0      755.94      812.71     18.94 o 
   4   3   0       80.13       89.53     13.50 o 
   5   3   0        5.92       19.80     16.79 o 
  -6   4   0       16.52       -4.34     15.22 o 
  -5   4   0      200.67      211.69     21.70 o 
  -4   4   0       13.60       18.22     12.59 o 
  -3   4   0       41.13       38.83      9.73 o 
  -2   4   0     1470.88     1506.75     19.51 o 
  -1   4   0     1224.84     1277.22     16.79 o 
   0   4   0      101.74      111.82      5.58 o 
   1   4   0      543.69      528.66     12.97 o 
   2   4   0     1216.11     1252.65     20.80 o 
   3   4   0      240.74      228.20     14.69 o 
   4   4   0        0.53        7.25     14.21 o 
   5   4   0       89.27      101.31     19.84 o 
  -6   5   0       48.67       37.02     26.28 o 
  -5   5   0        9.82       -6.68     15.41 o 
  -4   5   0       15.52       14.74     13.31 o 
  -3   5   0      466.89      462.64     16.31 o 
  -2   5   0      642.08      670.76     15.60 o 
  -1   5   0      139.43      128.07      9.73 o 
   0   5   0      156.17      154.96      7.23 o 
   1   5   0      275.78      252.05     12.64 o 
   2   5   0        9.63        6.15     10.54 o 
   3   5   0      127.55      128.36     15.03 o 
   4   5   0      137.40      185.98     17.55 o 
  -5   6   0        3.32       25.95     17.65 o 
  -4   6   0      144.61      141.34     16.46 o 
  -3   6   0       41.01       71.93     12.64 o 
  -2   6   0       13.71       14.79     11.11 o 
  -1   6   0      489.09      440.84     16.65 o 
   0   6   0      284.41      288.14     21.70 o 
   1   6   0        5.55        2.00     11.40 o 
   2   6   0      271.79      274.85     17.22 o 
   3   6   0      104.42      118.25     17.32 o 
   4   6   0        2.01      -17.89     18.03 o 
  -5   7   0       61.29       73.22     20.51 o 
  -4   7   0       12.57        8.87     16.46 o 
  -3   7   0       23.04       24.52     14.36 o 
  -2   7   0      116.93      115.91     14.60 o 
  -1   7   0      127.80      132.42     14.12 o 
   0   7   0        1.61        3.90      8.79 o 
   1   7   0       41.11       80.23     13.45 o 
   2   7   0       65.25       79.80     16.55 o 
   3   7   0        0.90       27.86     17.70 o 
  -4   8   0        9.61       46.84     18.27 o 
  -3   8   0       50.85       80.37     16.55 o 
  -2   8   0       51.71       78.32     16.07 o 
  -1   8   0       25.41       38.21     14.93 o 
   0   8   0       98.04       96.15     12.17 o 
   1   8   0       35.04       32.01     17.70 o 
   2   8   0        0.37      -10.92     17.36 o 
  -3   9   0        3.24       25.52     18.70 o 
  -2   9   0        6.14       14.79     18.36 o 
  -1   9   0       21.97       49.75     18.32 o 
   0   9   0       25.70       36.87     18.91 o 
   0  -9   1        5.15       18.32     12.72 o 
   1  -9   1       24.52       16.70     18.03 o 
   2  -9   1       35.22       31.05     18.36 o 
   3  -9   1        0.67       -2.10     18.56 o 
  -2  -8   1        0.90       -7.25     16.74 o 
  -1  -8   1        0.26       -1.86     15.93 o 
   0  -8   1      105.06      112.11     12.01 o 
   1  -8   1       79.23      108.28     15.55 o 
   2  -8   1        8.24       -8.11     15.03 o 
   3  -8   1       35.92       52.33     16.84 o 
   4  -8   1       21.89        5.06     19.46 o 
  -3  -7   1       14.12       16.70     18.08 o 
  -2  -7   1        2.12       12.59     14.93 o 
  -1  -7   1       69.65       80.23     14.60 o 
   0  -7   1       52.75       48.19      9.38 o 
   1  -7   1       14.31       13.98     12.26 o 
   2  -7   1       96.21       96.88     13.88 o 
   3  -7   1      122.34      114.19     15.98 o 
   4  -7   1        1.16       27.62     15.65 o 
   5  -7   1       96.64      102.08     21.37 o 
  -4  -6   1       10.65       19.41     18.17 o 
  -3  -6   1       98.64       74.32     16.84 o 
  -2  -6   1      330.70      362.57     18.41 o 
  -1  -6   1      129.39      120.20     12.69 o 
   0  -6   1       49.18       49.64     13.14 o 
   1  -6   1      339.53      330.18     14.55 o 
   2  -6   1      229.93      203.25     13.83 o 
   3  -6   1        7.58       -7.73     12.07 o 
   4  -6   1      114.93      109.95     15.98 o 
   5  -6   1       38.49       57.72     18.60 o 
  -4  -5   1       71.18       39.45     18.27 o 
  -3  -5   1      140.83      127.03     15.41 o 
  -2  -5   1       31.16       43.50     10.97 o 
  -1  -5   1       44.17       33.58      9.44 o 
   0  -5   1      516.73      494.43     12.88 o 
   1  -5   1     1913.62     1850.81     22.99 o 
   2  -5   1      226.90      238.69     12.12 o 
   3  -5   1      579.27      572.83     17.74 o 
   4  -5   1      279.34      286.06     16.89 o 
   5  -5   1       44.16       57.72     17.94 o 
   6  -5   1       27.97        2.10     26.09 o 
  -5  -4   1       59.52       87.67     19.18 o 
  -4  -4   1       26.44       14.31     14.21 o 
  -3  -4   1        4.81      -11.30     11.30 o 
  -2  -4   1     1004.58      984.72     19.13 o 
  -1  -4   1     1183.37     1131.73     17.51 o 
   0  -4   1      706.03      789.74     14.79 o 
   1  -4   1      744.93      741.74     13.55 o 
   2  -4   1     1061.32     1010.14     17.60 o 
   3  -4   1      434.56      431.59     13.98 o 
   4  -4   1       27.54       50.28     12.97 o 
   5  -4   1      139.62      141.29     20.56 o 
   6  -4   1       48.20       76.18     25.81 o 
  -5  -3   1       82.81       90.82     18.03 o 
  -4  -3   1       11.03       -1.10     12.45 o 
  -3  -3   1       43.30       47.46     10.40 o 
  -2  -3   1     1148.25     1098.72     17.70 o 
  -1  -3   1        2.26       -5.39      5.39 o 
   0  -3   1      449.40      458.99     11.19 o 
   1  -3   1      453.69      472.14      9.30 o 
   2  -3   1        4.84       -4.10      6.01 o 
   3  -3   1      231.08      256.29     12.45 o 
   4  -3   1      205.53      222.95     17.89 o 
   5  -3   1      211.62      190.47     22.61 o 
   6  -3   1        0.15       -6.11     14.88 o 
  -6  -2   1       37.70       48.65     20.03 o 
  -5  -2   1       10.73       13.21     15.07 o 
  -4  -2   1      554.39      536.48     18.41 o 
  -3  -2   1      315.97      311.77     12.78 o 
  -2  -2   1       75.89       65.40      7.58 o 
  -1  -2   1     1073.59     1071.96     12.21 o 
   0  -2   1     2534.63     2385.06     17.12 o 
   1  -2   1     8200.39     7810.79    118.68 o 
   2  -2   1      122.15      110.38      7.11 o 
   3  -2   1      823.99      792.58     21.89 o 
   4  -2   1     2533.40     2752.68     41.79 o 
   5  -2   1        0.61       23.71     16.60 o 
   6  -2   1       36.07        9.06     22.51 o 
  -6  -1   1       32.07        9.06     19.46 o 
  -5  -1   1      508.08      503.00     21.13 o 
  -4  -1   1      672.37      710.59     18.51 o 
  -3  -1   1        4.48        0.24      7.49 o 
  -2  -1   1      952.65     1068.72     13.69 o 
  -1  -1   1     2978.11     3189.90     16.93 o 
   0  -1   1      379.28      408.03      3.24 o 
   1  -1   1      739.43      848.58      9.06 o 
   2  -1   1     3964.67     4174.81     32.87 o 
   3  -1   1      578.90      625.16     16.03 o 
   4  -1   1      256.37      226.38     14.88 o 
   5  -1   1      483.36      514.35     22.28 o 
   6  -1   1      181.48      199.91     22.42 o 
  -6   0   1       48.16       42.60     19.51 o 
  -5   0   1       62.88       54.71     15.17 o 
  -4   0   1     1784.62     1722.40     25.61 o 
  -3   0   1     1321.83     1416.88     19.18 o 
  -2   0   1     2290.67     2568.60     19.51 o 
  -1   0   1     1537.46     1679.38     10.68 o 
   1   0   1     2415.61     2646.21     14.60 o 
   2   0   1      409.03      476.24      9.73 o 
   3   0   1      961.07     1055.13     17.98 o 
   4   0   1      397.49      393.86     15.88 o 
   5   0   1      123.86      102.79     15.93 o 
   6   0   1       12.27        0.52     19.32 o 
  -6   1   1        8.91       19.80     18.89 o 
  -5   1   1       63.47       71.07     15.69 o 
  -4   1   1      490.24      491.26     17.32 o 
  -3   1   1      596.43      653.83     15.07 o 
  -2   1   1       10.00       27.62      6.44 o 
  -1   1   1     2118.31     2485.75     13.64 o 
   0   1   1      203.99      241.78      2.68 o 
   1   1   1        4.41        8.63      3.10 o 
   2   1   1      424.19      416.66      9.49 o 
   3   1   1       65.44       48.70      8.92 o 
   4   1   1       19.37       12.93     11.64 o 
   5   1   1      112.46      105.08     16.60 o 
   6   1   1       87.91       79.09     20.27 o 
  -6   2   1       23.61       56.52     20.75 o 
  -5   2   1      171.00      189.99     20.03 o 
  -4   2   1      308.05      328.08     18.22 o 
  -3   2   1      532.85      603.26     19.03 o 
  -2   2   1     1169.24     1156.39     14.36 o 
  -1   2   1     2465.33     2678.31     16.84 o 
   0   2   1      330.45      331.26     10.61 o 
   1   2   1     2243.94     2191.25     17.46 o 
   2   2   1     1777.74     1754.70     19.51 o 
   3   2   1      508.48      527.42     15.36 o 
   4   2   1       39.83       48.61     12.40 o 
   5   2   1       58.56       63.20     16.46 o 
  -6   3   1      110.24      132.37     25.38 o 
  -5   3   1      330.65      267.31     24.66 o 
  -4   3   1      158.08      148.68     16.27 o 
  -3   3   1     1267.71     1431.05     20.84 o 
  -2   3   1     1275.10     1401.19     16.93 o 
  -1   3   1     1598.69     1580.92     15.98 o 
   0   3   1     2551.22     2595.72     14.15 o 
   1   3   1      835.86      866.95     13.50 o 
   2   3   1        9.12       22.42      7.25 o 
   3   3   1      130.07      100.79     11.97 o 
   4   3   1      236.90      232.59     15.98 o 
   5   3   1       32.79       40.59     17.79 o 
  -6   4   1        1.97        6.06     25.57 o 
  -5   4   1       89.02       84.33     20.03 o 
  -4   4   1      218.93      210.45     15.03 o 
  -3   4   1      133.99      146.49     10.54 o 
  -2   4   1      711.07      780.33     14.74 o 
  -1   4   1      794.21      793.44     13.98 o 
   0   4   1     1229.33     1223.81     12.04 o 
   1   4   1       25.09       25.09      7.54 o 
   2   4   1      624.17      663.99     16.41 o 
   3   4   1      593.18      537.44     18.70 o 
   4   4   1       36.30       21.99     15.60 o 
   5   4   1       52.43       51.56     19.03 o 
  -6   5   1       37.42       33.10     25.04 o 
  -5   5   1      285.91      251.57     21.51 o 
  -4   5   1       76.83       74.17     14.64 o 
  -3   5   1      156.88      167.19     12.69 o 
  -2   5   1      707.47      673.57     16.46 o 
  -1   5   1      196.55      184.79     10.73 o 
   0   5   1        1.70       11.98      5.48 o 
   1   5   1      342.09      298.65     13.31 o 
   2   5   1       87.20       87.82     12.21 o 
   3   5   1        3.25       -0.38     12.16 o 
   4   5   1      107.87      104.61     17.74 o 
  -5   6   1        0.08      -17.70     17.70 o 
  -4   6   1       59.71       62.68     15.07 o 
  -3   6   1      158.79      159.41     14.60 o 
  -2   6   1      117.02      130.94     12.88 o 
  -1   6   1      198.10      148.54     13.40 o 
   0   6   1      450.24      424.47     12.40 o 
   1   6   1      184.47      193.90     13.79 o 
   2   6   1        8.13       14.41     13.02 o 
   3   6   1       58.93       62.15     16.65 o 
   4   6   1       25.01       33.06     18.84 o 
  -5   7   1       28.52       36.59     20.75 o 
  -4   7   1       44.15       39.45     17.03 o 
  -3   7   1        8.95       20.65     14.60 o 
  -2   7   1       69.08       62.49     13.83 o 
  -1   7   1      200.26      190.37     15.65 o 
   0   7   1       48.75       53.74      9.48 o 
   1   7   1        0.85      -10.78     13.21 o 
   2   7   1       79.82       61.44     17.32 o 
   3   7   1       21.30       11.69     18.84 o 
  -4   8   1        0.12       10.06     17.98 o 
  -3   8   1       43.30       45.22     17.79 o 
  -2   8   1       39.25       23.18     16.31 o 
  -1   8   1        0.36      -10.21     14.31 o 
   0   8   1       29.89       28.51     14.50 o 
   1   8   1       61.04       48.18     17.46 o 
   2   8   1       21.81        9.68     18.46 o 
  -3   9   1       44.73       39.45     19.99 o 
  -2   9   1        7.59       10.26     18.03 o 
  -1   9   1        7.75      -18.08     18.08 o 
   0   9   1       37.63       42.02     13.39 o 
   0  -9   2        1.55      -11.91     12.53 o 
   1  -9   2        9.50       24.23     17.65 o 
   2  -9   2       33.69      -12.02     18.70 o 
   3  -9   2       10.42       18.60     19.32 o 
  -2  -8   2       56.67       46.84     19.18 o 
  -1  -8   2       22.88       36.44     16.31 o 
   0  -8   2       31.55       26.64     11.20 o 
   1  -8   2      113.89      118.01     15.98 o 
   2  -8   2       41.00       51.61     15.84 o 
   3  -8   2        2.21      -13.12     16.70 o 
   4  -8   2       16.43       18.22     18.27 o 
  -3  -7   2       56.96       34.73     18.94 o 
  -2  -7   2       16.32       11.21     15.93 o 
  -1  -7   2       45.17       51.75     13.98 o 
   0  -7   2       85.26       98.28     15.29 o 
   1  -7   2       11.22        5.39     12.35 o 
   2  -7   2       21.57       15.03     13.69 o 
   3  -7   2      169.10      168.43     16.74 o 
   4  -7   2       29.46       17.98     17.32 o 
   5  -7   2       16.82        8.49     20.56 o 
  -4  -6   2       48.81       41.69     19.65 o 
  -3  -6   2       28.59       -2.62     15.84 o 
  -2  -6   2      253.88      246.32     16.74 o 
  -1  -6   2      418.78      391.52     16.93 o 
   0  -6   2       10.82       10.09      7.14 o 
   1  -6   2       92.11       88.77     12.07 o 
   2  -6   2      431.75      406.60     16.55 o 
   3  -6   2      156.61      147.58     14.60 o 
   4  -6   2        0.26        5.68     14.74 o 
   5  -6   2       53.33       89.20     18.13 o 
  -4  -5   2        5.18        9.44     16.36 o 
  -3  -5   2      250.43      255.00     14.93 o 
  -2  -5   2      140.01      148.54     12.64 o 
  -1  -5   2       44.63       31.29      9.16 o 
   0  -5   2      646.90      655.07     19.22 o 
   1  -5   2      222.11      178.73     10.78 o 
   2  -5   2        1.59        1.53      8.68 o 
   3  -5   2      314.92      326.94     14.31 o 
   4  -5   2      526.70      554.28     20.70 o 
   5  -5   2       47.75       29.29     18.94 o 
   6  -5   2        0.75      -14.31     17.65 o 
  -5  -4   2       10.95       19.22     18.22 o 
  -4  -4   2       75.90       61.34     15.74 o 
  -3  -4   2       64.95       68.69     12.07 o 
  -2  -4   2      220.79      200.58     12.31 o 
  -1  -4   2      894.08      943.89     16.22 o 
   0  -4   2     3039.03     3014.59     17.81 o 
   1  -4   2        1.63       -2.43      6.25 o 
   2  -4   2       85.89       97.26      8.54 o 
   3  -4   2      511.60      538.30     15.07 o 
   4  -4   2      136.67      129.55     15.45 o 
   5  -4   2        8.02      -13.31     13.31 o 
   6  -4   2       40.09       42.93     26.43 o 
  -5  -3   2      146.37      155.31     18.32 o 
  -4  -3   2      300.56      275.09     16.70 o 
  -3  -3   2        7.90        0.00      9.68 o 
  -2  -3   2      812.27      751.66     15.03 o 
  -1  -3   2      489.37      474.66     10.78 o 
   0  -3   2      393.97      420.53     19.01 o 
   1  -3   2      626.80      643.86     10.68 o 
   2  -3   2      248.99      248.95      9.40 o 
   3  -3   2       30.01       20.27     10.02 o 
   4  -3   2      120.55      127.60     17.27 o 
   5  -3   2      280.36      195.76     23.09 o 
   6  -3   2       50.98       57.00     25.71 o 
  -6  -2   2       80.09       91.39     21.32 o 
  -5  -2   2        9.22       16.98     15.03 o 
  -4  -2   2       63.59       60.01     12.55 o 
  -3  -2   2      960.91      994.40     18.22 o 
  -2  -2   2      963.67      949.14     14.79 o 
  -1  -2   2       36.78       38.45      4.53 o 
   0  -2   2    30752.32    24024.85    139.33 o 
   1  -2   2    14024.77    12380.51    151.16 o 
   2  -2   2      249.81      267.55      9.49 o 
   3  -2   2      512.51      482.68     18.27 o 
   4  -2   2      352.77      385.66     21.13 o 
   5  -2   2       55.21       61.06     18.41 o 
   6  -2   2        2.78       38.64     20.80 o 
  -6  -1   2        1.74      -18.65     18.65 o 
  -5  -1   2      234.72      244.89     17.79 o 
  -4  -1   2      984.10      948.90     21.99 o 
  -3  -1   2      548.97      590.10     14.41 o 
  -2  -1   2      429.16      454.06      9.78 o 
  -1  -1   2     3501.52     3556.66     74.03 o 
   0  -1   2      139.94      186.90      2.53 o 
   1  -1   2      152.17      162.32      5.20 o 
   2  -1   2     3481.73     3545.07     31.39 o 
   3  -1   2     2340.21     2487.56     29.53 o 
   4  -1   2        0.73        7.73     11.69 o 
   5  -1   2      316.92      373.44     20.56 o 
   6  -1   2      229.64      228.01     23.95 o 
  -6   0   2       12.71       10.73     18.41 o 
  -5   0   2      120.64      166.04     15.12 o 
  -4   0   2       82.68       73.27     11.59 o 
  -3   0   2      254.11      280.38     10.83 o 
  -2   0   2     4300.67     4698.98     25.85 o 
  -1   0   2       79.11       92.49      3.34 o 
   0   0   2      719.15      597.60     23.80 o 
   1   0   2     2388.49     2666.53     15.93 o 
   2   0   2     1512.73     1616.84     17.03 o 
   3   0   2      128.93      157.46     10.30 o 
   4   0   2      153.76      157.12     12.83 o 
   5   0   2      237.39      241.12     18.17 o 
   6   0   2        1.65      -16.84     16.84 o 
  -6   1   2       99.17      120.78     20.08 o 
  -5   1   2       40.76       38.92     15.26 o 
  -4   1   2      378.64      423.29     15.84 o 
  -3   1   2      911.13      951.28     17.08 o 
  -2   1   2     1670.08     1922.50     19.75 o 
  -1   1   2    15990.23    14730.69    139.76 o 
   0   1   2     1190.85     1222.24      9.25 o 
   1   1   2     2021.96     2129.33     14.88 o 
   2   1   2        2.44        6.92      4.96 o 
   3   1   2     3209.27     3193.62     29.48 o 
   4   1   2      287.71      286.25     14.98 o 
   5   1   2        1.32       34.01     14.17 o 
   6   1   2       27.02       30.86     20.13 o 
  -6   2   2        0.01       22.56     19.37 o 
  -5   2   2      182.06      177.83     19.46 o 
  -4   2   2      314.03      290.83     18.51 o 
  -3   2   2       20.47       19.27     11.21 o 
  -2   2   2      510.58      516.97     10.35 o 
  -1   2   2     6498.24     6450.53    109.23 o 
   0   2   2      597.25      604.65      6.00 o 
   1   2   2       52.10       42.21      5.25 o 
   2   2   2     2165.98     2222.35     21.94 o 
   3   2   2     1077.87     1106.88     19.70 o 
   4   2   2       73.89       71.55     12.74 o 
   5   2   2       24.26       19.80     16.41 o 
  -6   3   2       76.57       74.13     26.81 o 
  -5   3   2        2.82      -11.45     11.45 o 
  -4   3   2       19.15       36.06     13.69 o 
  -3   3   2      533.62      581.70     15.12 o 
  -2   3   2     1946.36     1979.70     20.22 o 
  -1   3   2     2026.92     2076.91     18.41 o 
   0   3   2      727.16      748.26      8.21 o 
   1   3   2      541.50      526.90     11.30 o 
   2   3   2      256.97      224.33     10.92 o 
   3   3   2       36.21       28.76     10.78 o 
   4   3   2      223.93      219.52     16.46 o 
   5   3   2      141.41      132.84     19.08 o 
  -6   4   2       56.48       82.38     28.19 o 
  -5   4   2       14.50       61.25     16.27 o 
  -4   4   2      290.07      294.40     16.31 o 
  -3   4   2      480.15      520.36     14.60 o 
  -2   4   2       34.85       45.03      7.87 o 
  -1   4   2      266.71      264.78      9.97 o 
   0   4   2     1872.25     1868.78     29.69 o 
   1   4   2      245.37      235.16     10.78 o 
   2   4   2       60.19       98.79      8.97 o 
   3   4   2      617.55      669.42     18.60 o 
   4   4   2      102.59      120.44     16.46 o 
   5   4   2        6.80        3.82     19.08 o 
  -6   5   2        8.53       23.66     23.52 o 
  -5   5   2      236.74      262.45     20.42 o 
  -4   5   2      259.76      263.78     17.03 o 
  -3   5   2        1.52        0.29     10.78 o 
  -2   5   2      326.55      308.05     12.16 o 
  -1   5   2      395.17      399.87     13.45 o 
   0   5   2      145.95      153.64      7.55 o 
   1   5   2      136.00      119.63     11.02 o 
   2   5   2      172.35      162.32     13.64 o 
   3   5   2       69.35       81.61     14.45 o 
   4   5   2       19.21       35.54     17.32 o 
  -5   6   2        7.65       16.50     17.55 o 
  -4   6   2        0.25       17.70     14.12 o 
  -3   6   2      139.61      138.62     14.88 o 
  -2   6   2      216.70      181.26     13.83 o 
  -1   6   2        0.15        1.81     10.21 o 
   0   6   2      315.99      287.10     15.84 o 
   1   6   2      359.62      352.31     16.60 o 
   2   6   2        9.02       -3.48     13.21 o 
   3   6   2        3.49      -15.60     15.60 o 
  -5   7   2        5.19      -11.07     19.18 o 
  -4   7   2       47.69       34.20     17.46 o 
  -3   7   2       63.21       63.54     15.84 o 
  -2   7   2        4.82       -4.77     12.74 o 
  -1   7   2       78.97       42.17     13.26 o 
   0   7   2      152.59      160.46     10.87 o 
   1   7   2       95.02       77.56     14.79 o 
   2   7   2       27.92       -0.43     15.65 o 
   3   7   2       40.59       66.83     19.08 o 
  -4   8   2       14.10        3.53     19.56 o 
  -3   8   2        6.62      -13.26     17.12 o 
  -2   8   2       37.85       57.14     15.98 o 
  -1   8   2       29.05       23.47     15.26 o 
   0   8   2        4.32       -1.55     11.08 o 
   1   8   2        8.05       17.98     16.55 o 
   2   8   2       41.94       53.71     18.94 o 
  -3   9   2        3.93        1.05     18.94 o 
  -2   9   2       54.34       75.70     18.03 o 
  -1   9   2        0.01       -6.06     17.70 o 
   0   9   2       16.37       15.91     13.17 o 
   0  -9   3       12.39        7.17     12.77 o 
   1  -9   3        0.12      -17.98     17.98 o 
   2  -9   3       16.55      -12.02     18.17 o 
   3  -9   3       22.46       -6.82     19.41 o 
  -2  -8   3       64.88       83.38     18.94 o 
  -1  -8   3       82.78      103.08     17.27 o 
   0  -8   3        5.22        7.08     10.91 o 
   1  -8   3       51.31       65.92     15.45 o 
   2  -8   3       81.08       56.52     16.65 o 
   3  -8   3       10.75       21.70     16.98 o 
   4  -8   3        7.45       -1.48     18.60 o 
  -3  -7   3       49.41       55.24     18.32 o 
  -2  -7   3       64.29       62.58     16.74 o 
  -1  -7   3        1.95       29.43     12.93 o 
   0  -7   3       41.10       50.01      9.09 o 
   1  -7   3      330.92      282.86     16.50 o 
   2  -7   3        5.42      -12.93     12.93 o 
   3  -7   3      108.86       80.90     15.50 o 
   4  -7   3       94.90       97.31     18.32 o 
   5  -7   3        6.19      -18.94     18.94 o 
  -4  -6   3       49.95       60.58     19.08 o 
  -3  -6   3        2.36        3.58     15.03 o 
  -2  -6   3       85.86       82.43     13.79 o 
  -1  -6   3      535.96      527.13     17.32 o 
   0  -6   3      228.24      220.07      9.63 o 
   1  -6   3        0.34        7.11     10.35 o 
   2  -6   3      339.24      321.55     15.69 o 
   3  -6   3      307.45      317.97     16.98 o 
   4  -6   3      215.99      275.18     17.89 o 
   5  -6   3       23.67       34.73     18.36 o 
  -4  -5   3       19.01       15.45     16.74 o 
  -3  -5   3        3.78       21.08     12.78 o 
  -2  -5   3      189.69      178.92     13.59 o 
  -1  -5   3      293.53      280.48     13.21 o 
   0  -5   3      255.15      285.89      8.08 o 
   1  -5   3      218.51      194.85     10.97 o 
   2  -5   3      151.55      134.08     10.83 o 
   3  -5   3       40.03       38.68     11.21 o 
   4  -5   3      114.65      119.82     15.07 o 
   5  -5   3      114.00       87.82     20.46 o 
   6  -5   3       10.25      -17.65     17.65 o 
  -5  -4   3        6.48       18.08     18.94 o 
  -4  -4   3      216.43      202.30     17.51 o 
  -3  -4   3      214.90      206.88     14.17 o 
  -2  -4   3       53.83       55.00      9.49 o 
  -1  -4   3      155.07      144.87      9.30 o 
   0  -4   3      101.00      110.11      5.73 o 
   1  -4   3     1042.31     1079.41     16.07 o 
   2  -4   3      384.29      412.27     11.93 o 
   3  -4   3      143.77      110.57     11.59 o 
   4  -4   3     1203.11     1347.19     27.43 o 
   5  -4   3       45.34       78.18     20.56 o 
   6  -4   3       10.77        2.43     24.28 o 
  -5  -3   3      108.90      112.33     17.89 o 
  -4  -3   3      633.16      658.36     20.94 o 
  -3  -3   3      192.26      183.26     12.69 o 
  -2  -3   3       70.44       44.60      8.35 o 
  -1  -3   3      845.58      836.75     13.50 o 
   0  -3   3     2004.88     2095.56     56.21 o 
   1  -3   3       58.35       66.88      5.68 o 
   2  -3   3      760.92      790.82     13.98 o 
   3  -3   3      961.71      981.76     19.89 o 
   4  -3   3        0.73        4.39     14.98 o 
   5  -3   3      182.74      155.93     21.99 o 
   6  -3   3      178.03      192.47     26.33 o 
  -6  -2   3       68.68       83.67     20.22 o 
  -5  -2   3       71.40       99.60     15.50 o 
  -4  -2   3      145.19      113.43     13.40 o 
  -3  -2   3      710.80      754.19     16.17 o 
  -2  -2   3     1522.64     1587.27     18.13 o 
  -1  -2   3     1307.98     1402.14     14.07 o 
   0  -2   3     2592.45     2779.11     24.54 o 
   1  -2   3    10134.54     9062.40    134.37 o 
   2  -2   3     1754.93     1909.91     20.51 o 
   3  -2   3      240.80      225.96     14.88 o 
   4  -2   3      384.35      400.06     20.65 o 
   5  -2   3      150.17      127.60     20.84 o 
   6  -2   3        9.06      -15.88     15.88 o 
  -6  -1   3       45.34       44.27     20.37 o 
  -5  -1   3        0.14       14.60     13.88 o 
  -4  -1   3      251.33      247.99     13.74 o 
  -3  -1   3     1497.39     1506.66     21.04 o 
  -2  -1   3        1.49       12.26      4.72 o 
  -1  -1   3     9203.50     8550.15    117.20 o 
   0  -1   3      138.32      181.28      4.17 o 
   1  -1   3        8.44       15.03      3.58 o 
   2  -1   3      558.86      512.59     13.64 o 
   3  -1   3      683.39      893.42     19.27 o 
   4  -1   3      347.85      392.09     18.22 o 
   5  -1   3       37.08       58.24     16.60 o 
   6  -1   3      123.26      163.52     23.13 o 
  -6   0   3        1.25        6.06     17.32 o 
  -5   0   3      104.75      124.83     15.07 o 
  -4   0   3      588.68      578.08     17.03 o 
  -3   0   3       10.33       12.50      6.92 o 
  -2   0   3     3286.64     3677.25     23.42 o 
  -1   0   3     1248.62     1354.59     10.30 o 
   0   0   3      167.23      165.04     10.33 o 
   1   0   3     1284.12     1400.14     12.88 o 
   2   0   3     1113.55     1086.46     14.88 o 
   3   0   3     1242.58     1368.28     20.70 o 
   4   0   3       10.68        3.43     11.93 o 
   5   0   3      112.61      114.91     16.12 o 
   6   0   3       26.12       22.37     20.89 o 
  -6   1   3      165.10      125.55     20.56 o 
  -5   1   3     1034.90     1027.17     26.00 o 
  -4   1   3       55.27       46.22     11.11 o 
  -3   1   3      654.64      667.80     14.55 o 
  -2   1   3     3374.56     3733.10     24.61 o 
  -1   1   3     1511.87     1652.38     12.31 o 
   0   1   3      540.53      555.85      8.75 o 
   1   1   3     5139.46     4789.57     96.45 o 
   2   1   3      208.86      215.75      8.54 o 
   3   1   3      154.07      172.44      9.68 o 
   4   1   3      369.49      349.45     16.60 o 
   5   1   3      104.97      124.26     16.36 o 
   6   1   3        0.76        5.77     20.18 o 
  -6   2   3       29.80       33.53     20.03 o 
  -5   2   3       99.91       95.64     18.03 o 
  -4   2   3      227.05      268.84     17.32 o 
  -3   2   3      353.64      390.38     15.07 o 
  -2   2   3        2.12        2.53      5.15 o 
  -1   2   3     3767.56     3975.75     21.47 o 
   0   2   3     2562.21     2586.36     36.78 o 
   1   2   3     1272.20     1315.14     14.55 o 
   2   2   3     1222.69     1306.22     17.84 o 
   3   2   3      916.67      897.38     18.65 o 
   4   2   3      416.61      410.13     17.74 o 
   5   2   3        0.16       -6.92     15.03 o 
  -6   3   3        7.18       34.06     24.76 o 
  -5   3   3      256.75      235.40     25.76 o 
  -4   3   3      426.58      480.58     19.32 o 
  -3   3   3        0.66        9.02      8.16 o 
  -2   3   3     1594.84     1758.08     18.98 o 
  -1   3   3     2975.55     2901.50     21.80 o 
   0   3   3       17.48       21.09      3.58 o 
   1   3   3       89.18       72.93      7.01 o 
   2   3   3      628.37      589.43     14.21 o 
   3   3   3       20.73       29.43     10.40 o 
   4   3   3       77.62       69.74     14.74 o 
   5   3   3      198.14      194.28     20.08 o 
  -6   4   3       27.78       29.81     27.19 o 
  -5   4   3      111.38      128.65     18.75 o 
  -4   4   3      100.85       94.83     14.07 o 
  -3   4   3      435.07      448.43     14.60 o 
  -2   4   3      783.94      945.27     16.27 o 
  -1   4   3        0.15        0.00      6.11 o 
   0   4   3     1213.91     1181.71     18.77 o 
   1   4   3      976.17      925.14     16.93 o 
   2   4   3       97.33      109.85     10.97 o 
   3   4   3      300.25      286.30     16.36 o 
   4   4   3      115.06      117.15     16.84 o 
   5   4   3        8.90       38.92     17.98 o 
  -6   5   3        0.58       26.57     22.09 o 
  -5   5   3       54.69       83.67     17.22 o 
  -4   5   3      276.18      271.41     16.79 o 
  -3   5   3       79.04       97.12     11.59 o 
  -2   5   3       13.75       18.08      8.97 o 
  -1   5   3      573.58      586.76     15.41 o 
   0   5   3      401.00      400.95     24.06 o 
   1   5   3        2.60       -9.64      9.64 o 
   2   5   3      108.00      108.76     12.69 o 
   3   5   3      167.19      176.06     15.69 o 
   4   5   3       11.57       17.08     18.13 o 
  -5   6   3       32.90       46.46     18.03 o 
  -4   6   3       48.90       51.71     15.12 o 
  -3   6   3       48.65       34.30     13.17 o 
  -2   6   3      265.89      253.72     15.17 o 
  -1   6   3      164.66      174.34     12.97 o 
   0   6   3       70.29       58.36     15.79 o 
   1   6   3      279.47      283.86     15.60 o 
   2   6   3       86.88       80.76     14.93 o 
   3   6   3       17.89        3.82     17.03 o 
  -5   7   3        4.20      -12.16     18.98 o 
  -4   7   3       20.68        9.40     17.36 o 
  -3   7   3      305.70      285.20     18.84 o 
  -2   7   3       26.35       74.98     12.78 o 
  -1   7   3        0.87        6.63     12.21 o 
   0   7   3      157.23      157.90     14.67 o 
   1   7   3        1.53      -13.93     13.93 o 
   2   7   3        7.21       13.21     15.45 o 
   3   7   3       31.33       53.04     18.94 o 
  -4   8   3       43.85       28.00     20.27 o 
  -3   8   3       22.23       21.47     17.55 o 
  -2   8   3        9.89      -13.12     15.60 o 
  -1   8   3       55.24       37.30     16.36 o 
   0   8   3       57.35       64.77     11.72 o 
   1   8   3        0.06      -16.22     16.22 o 
  -2   9   3       62.90       89.29     19.37 o 
  -1   9   3        9.63       15.55     18.08 o 
   0   9   3        6.41        1.83     12.86 o 
   0  -9   4       16.09       22.20     23.95 o 
   1  -9   4        4.45        4.05     17.70 o 
   2  -9   4        0.53       12.83     18.32 o 
   3  -9   4       15.90        9.64     19.46 o 
  -2  -8   4       39.25       15.22     19.22 o 
  -1  -8   4      102.78      113.48     18.17 o 
   0  -8   4       63.90       64.08     11.64 o 
   1  -8   4        1.45        5.58     14.45 o 
   2  -8   4       57.22       57.29     16.65 o 
   3  -8   4       52.96       28.33     17.51 o 
   4  -8   4        1.58       20.08     17.98 o 
  -3  -7   4       32.73       18.56     18.13 o 
  -2  -7   4       67.05       73.36     16.31 o 
  -1  -7   4       23.76       23.52     13.26 o 
   0  -7   4        1.90       -8.09      8.48 o 
   1  -7   4      216.41      205.06     15.93 o 
   2  -7   4       61.27       38.92     13.88 o 
   3  -7   4       19.10        8.06     14.41 o 
   4  -7   4      207.97      188.94     19.84 o 
   5  -7   4       45.01       37.30     21.13 o 
  -4  -6   4       11.83        7.97     18.60 o 
  -3  -6   4       40.93      100.36     14.60 o 
  -2  -6   4        0.39       -3.01     12.55 o 
  -1  -6   4      275.16      210.93     15.79 o 
   0  -6   4     1269.54     1296.30     16.32 o 
   1  -6   4      103.60      133.80     11.97 o 
   2  -6   4       46.04       43.98     12.07 o 
   3  -6   4      194.92      163.33     15.22 o 
   4  -6   4       57.27       39.78     15.79 o 
   5  -6   4        0.57      -17.22     17.22 o 
  -4  -5   4       82.91       83.52     17.74 o 
  -3  -5   4      110.03      105.99     14.98 o 
  -2  -5   4       99.93       67.11     12.50 o 
  -1  -5   4      442.79      452.34     14.31 o 
   0  -5   4       30.97       30.30      6.12 o 
   1  -5   4       31.19       34.96      8.20 o 
   2  -5   4      195.41      196.95     12.26 o 
   3  -5   4        4.41       10.54     11.21 o 
   4  -5   4        1.37        2.77     14.02 o 
   5  -5   4       88.34       86.77     20.42 o 
   6  -5   4       34.23       11.35     26.57 o 
  -5  -4   4       50.31       44.74     18.60 o 
  -4  -4   4       36.05       40.02     14.41 o 
  -3  -4   4      231.65      220.37     13.88 o 
  -2  -4   4      584.36      530.14     16.36 o 
  -1  -4   4      133.34      126.45      9.49 o 
   0  -4   4     1434.06     1532.10     43.50 o 
   1  -4   4     2568.37     2559.44     23.71 o 
   2  -4   4     1695.53     1750.31     21.94 o 
   3  -4   4       10.98        4.58     10.16 o 
   4  -4   4      300.59      322.21     18.70 o 
   5  -4   4      148.09      168.57     21.66 o 
   6  -4   4        3.01      -15.65     15.65 o 
  -5  -3   4       19.22       46.32     16.50 o 
  -4  -3   4      727.33      680.87     21.51 o 
  -3  -3   4      480.13      500.33     16.31 o 
  -2  -3   4      180.61      198.05     10.21 o 
  -1  -3   4      448.65      476.57     10.54 o 
   0  -3   4     1622.60     1591.22     11.40 o 
   1  -3   4      174.08      183.22      7.39 o 
   2  -3   4      895.17      852.64     16.46 o 
   3  -3   4     4899.04     5117.74     41.79 o 
   4  -3   4       67.04       71.50     15.36 o 
   5  -3   4       35.92       17.89     19.60 o 
   6  -3   4      190.37      166.85     28.14 o 
  -6  -2   4       11.63       16.98     19.70 o 
  -5  -2   4       65.73       63.82     15.50 o 
  -4  -2   4       81.57       82.81     12.83 o 
  -3  -2   4       76.38       81.66      9.64 o 
  -2  -2   4     1213.84     1197.56     16.31 o 
  -1  -2   4     2690.67     2751.63     19.70 o 
   0  -2   4       51.59       63.19      5.03 o 
   1  -2   4     3184.09     3195.29     20.22 o 
   2  -2   4     2681.59     2888.10     26.09 o 
   3  -2   4      246.05      240.79     14.98 o 
   4  -2   4       45.13       38.59     15.31 o 
   5  -2   4      146.99      130.84     20.56 o 
   6  -2   4       31.58       23.37     23.75 o 
  -6  -1   4       77.37       81.33     19.60 o 
  -5  -1   4       32.31       33.91     14.50 o 
  -4  -1   4        8.74       -4.77     10.26 o 
  -3  -1   4     1234.06     1336.37     19.37 o 
  -2  -1   4      535.24      551.70     10.49 o 
  -1  -1   4    18809.40    16372.44    167.28 o 
   0  -1   4      245.05      275.52      4.51 o 
   1  -1   4      251.46      274.94      7.63 o 
   2  -1   4      604.04      589.19     14.98 o 
   3  -1   4     1969.18     2101.00     28.76 o 
   4  -1   4      720.41      694.13     22.66 o 
   5  -1   4       44.65       34.44     17.41 o 
   6  -1   4        9.85      -10.06     17.27 o 
  -6   0   4       26.80       40.50     18.94 o 
  -5   0   4       13.31       34.87     13.74 o 
  -4   0   4      653.04      653.25     17.03 o 
  -3   0   4      317.33      291.45     10.88 o 
  -2   0   4      528.76      594.20     10.45 o 
  -1   0   4     3530.63     3341.82     69.98 o 
   0   0   4     3457.55     2625.15     56.57 o 
   1   0   4        1.19       -1.53      2.62 o 
   2   0   4      165.21      136.28      8.16 o 
   3   0   4     2168.68     2377.90     27.19 o 
   4   0   4      322.57      327.37     16.03 o 
   5   0   4        1.09        6.49     14.45 o 
   6   0   4       76.86       80.61     21.37 o 
  -6   1   4      115.01      101.94     19.18 o 
  -5   1   4       38.70       57.96     14.64 o 
  -4   1   4      113.65      120.01     12.02 o 
  -3   1   4       83.31       91.54      8.01 o 
  -2   1   4     2195.48     2447.54     19.27 o 
  -1   1   4     2517.31     2768.37     17.65 o 
   0   1   4      242.25      234.51      3.59 o 
   1   1   4     3587.15     3613.62     21.47 o 
   2   1   4      325.84      272.03      9.68 o 
   3   1   4       84.58       69.93     10.02 o 
   4   1   4      159.56      183.84     14.45 o 
   5   1   4      192.09      195.86     18.22 o 
   6   1   4       56.55       71.55     20.84 o 
  -6   2   4      162.08      151.07     21.80 o 
  -5   2   4       35.26       47.37     15.65 o 
  -4   2   4       43.87       59.58     13.31 o 
  -3   2   4     1146.49     1218.07     22.47 o 
  -2   2   4       56.40       50.09      6.15 o 
  -1   2   4      231.85      251.43      6.73 o 
   0   2   4     2173.97     2182.21     49.75 o 
   1   2   4     3344.62     3466.17     23.61 o 
   2   2   4      171.29      175.01      9.11 o 
   3   2   4      388.45      363.28     14.21 o 
   4   2   4      648.22      643.33     21.37 o 
   5   2   4       18.49       20.22     16.70 o 
  -6   3   4       18.68       -7.49     15.79 o 
  -5   3   4      279.23      280.24     26.19 o 
  -4   3   4      743.90      854.50     21.47 o 
  -3   3   4      506.81      510.58     14.45 o 
  -2   3   4      556.77      562.05     12.69 o 
  -1   3   4     1329.26     1330.83     15.50 o 
   0   3   4      717.56      777.72     15.86 o 
   1   3   4       15.34       30.58      6.30 o 
   2   3   4      445.00      419.09     12.64 o 
   3   3   4      235.37      243.75     13.74 o 
   4   3   4        0.98        6.15     13.50 o 
   5   3   4      101.41      101.03     19.46 o 
  -6   4   4      171.49      203.54     28.95 o 
  -5   4   4      135.37      146.68     18.41 o 
  -4   4   4        0.94       20.18     11.97 o 
  -3   4   4       73.31       65.35     10.35 o 
  -2   4   4      888.28      896.71     16.36 o 
  -1   4   4      225.84      215.89      9.78 o 
   0   4   4      236.03      247.98      7.51 o 
   1   4   4     1327.47     1290.24     19.80 o 
   2   4   4      430.51      431.16     15.88 o 
   3   4   4       13.35       32.05     12.69 o 
   4   4   4       48.23       41.88     15.88 o 
   5   4   4       81.23       72.03     20.65 o 
  -6   5   4       11.51       10.73     22.18 o 
  -5   5   4        0.09       18.41     15.74 o 
  -4   5   4      108.94       83.48     15.07 o 
  -3   5   4      136.91      147.11     13.17 o 
  -2   5   4      104.18      104.08     10.92 o 
  -1   5   4      287.52      271.32     12.50 o 
   0   5   4      395.66      397.70      9.67 o 
   1   5   4      597.85      642.62     16.60 o 
   2   5   4        8.16       21.89     11.30 o 
   3   5   4      110.30       89.82     16.07 o 
   4   5   4       91.07       81.85     18.46 o 
  -5   6   4       35.12       34.73     18.32 o 
  -4   6   4      130.24      139.90     16.65 o 
  -3   6   4        1.47       -6.92     12.21 o 
  -2   6   4       91.05       83.95     12.31 o 
  -1   6   4      326.56      306.90     14.98 o 
   0   6   4       21.88       33.73      7.74 o 
   1   6   4        4.73       23.52     11.88 o 
   2   6   4      109.52      117.25     15.36 o 
   3   6   4       67.92       58.96     16.60 o 
  -5   7   4       31.39       11.30     19.65 o 
  -4   7   4        0.81       -9.35     16.36 o 
  -3   7   4        8.03      -14.64     14.64 o 
  -2   7   4      139.98      128.36     14.93 o 
  -1   7   4       92.93      117.91     13.31 o 
   0   7   4       21.65       28.02      9.37 o 
   1   7   4      246.98      235.97     17.79 o 
   2   7   4       71.51       72.98     17.17 o 
  -4   8   4       56.65       45.12     20.27 o 
  -3   8   4       87.46       99.79     18.08 o 
  -2   8   4        3.03       -7.97     15.60 o 
  -1   8   4       30.76       25.28     15.79 o 
   0   8   4       31.88       39.30     11.79 o 
   1   8   4        9.78        1.00     17.89 o 
  -2   9   4       26.59       18.84     19.08 o 
  -1   9   4       16.50       17.32     18.70 o 
   0  -9   5        6.22       17.22     12.55 o 
   1  -9   5       17.33       11.69     18.51 o 
   2  -9   5       11.00        8.25     18.36 o 
   3  -9   5        2.55      -20.22     20.22 o 
  -2  -8   5        5.90        3.15     17.51 o 
  -1  -8   5       71.66       74.41     16.17 o 
   0  -8   5       82.09       64.91     12.40 o 
   1  -8   5       26.10       31.53     15.03 o 
   2  -8   5       11.99       13.64     15.26 o 
   3  -8   5       72.53       53.95     18.60 o 
   4  -8   5      163.06      167.38     21.13 o 
  -3  -7   5        0.24       -7.11     17.89 o 
  -2  -7   5       16.12       -3.10     15.93 o 
  -1  -7   5       73.08       72.46     14.60 o 
   0  -7   5        4.30       27.33      8.84 o 
   1  -7   5      100.07       93.49     13.98 o 
   2  -7   5      131.54      105.08     15.07 o 
   3  -7   5       13.07        6.53     15.03 o 
   4  -7   5       72.75       76.94     18.36 o 
   5  -7   5       46.17        5.01     22.51 o 
  -4  -6   5       23.53       45.51     17.60 o 
  -3  -6   5       61.14       52.52     16.65 o 
  -2  -6   5       55.03       64.63     13.50 o 
  -1  -6   5       20.07       20.75     11.26 o 
   0  -6   5        3.72       19.36      7.37 o 
   1  -6   5      322.67      339.15     15.26 o 
   2  -6   5       77.41       65.73     11.78 o 
   3  -6   5        1.07        8.25     12.31 o 
   4  -6   5      225.52      225.05     18.41 o 
   5  -6   5       38.70       67.35     20.13 o 
  -4  -5   5       96.25      108.95     17.79 o 
  -3  -5   5      366.48      324.27     17.65 o 
  -2  -5   5        0.90       12.50     10.40 o 
  -1  -5   5      169.55      163.95     11.26 o 
   0  -5   5      645.11      596.27     40.47 o 
   1  -5   5       61.46       68.21      8.78 o 
   2  -5   5       64.89       66.92     10.73 o 
   3  -5   5       36.19       20.42     12.93 o 
   4  -5   5      132.72      128.79     16.31 o 
   5  -5   5       22.56        9.02     19.65 o 
   6  -5   5       57.10       37.11     27.57 o 
  -5  -4   5       85.05       89.72     19.27 o 
  -4  -4   5        0.93        4.10     13.50 o 
  -3  -4   5       62.87       68.55     11.78 o 
  -2  -4   5      751.36      751.28     17.27 o 
  -1  -4   5      763.83      795.49     15.50 o 
   0  -4   5        0.18        4.82      4.54 o 
   1  -4   5     2176.82     2265.28     22.61 o 
   2  -4   5     2409.56     2444.87     25.71 o 
   3  -4   5       43.02       27.57     11.02 o 
   4  -4   5       94.67      130.75     14.69 o 
   5  -4   5      168.72      176.25     22.47 o 
   6  -4   5       36.05       43.26     24.90 o 
  -5  -3   5       68.86       57.43     17.46 o 
  -4  -3   5      157.69      119.35     14.83 o 
  -3  -3   5      575.95      565.91     16.50 o 
  -2  -3   5      765.19      793.49     15.31 o 
  -1  -3   5     3412.86     3684.45     26.90 o 
   0  -3   5      358.46      330.49     25.28 o 
   1  -3   5      661.87      668.42     11.54 o 
   2  -3   5      355.89      356.65     10.97 o 
   3  -3   5      210.46      264.26     15.26 o 
   4  -3   5      277.45      267.17     20.03 o 
   5  -3   5       13.88       42.79     18.79 o 
   6  -3   5       71.77       50.32     23.95 o 
  -6  -2   5        7.01        0.52     19.51 o 
  -5  -2   5       18.03       27.52     14.74 o 
  -4  -2   5      309.99      289.54     15.69 o 
  -3  -2   5      132.16      122.64     10.30 o 
  -2  -2   5      522.10      548.55     12.21 o 
  -1  -2   5     2959.84     2968.76     20.89 o 
   0  -2   5      507.81      454.39      6.25 o 
   1  -2   5       23.50       30.05      4.53 o 
   2  -2   5      954.42     1010.91     17.12 o 
   3  -2   5      937.62      836.37     22.94 o 
   4  -2   5      122.33      112.48     17.17 o 
   5  -2   5       28.59       35.78     19.80 o 
   6  -2   5       22.78       12.45     24.33 o 
  -6  -1   5       47.00       29.96     19.03 o 
  -5  -1   5     1065.71     1018.73     24.95 o 
  -4  -1   5       33.61        5.87     11.21 o 
  -3  -1   5      334.59      361.81     12.16 o 
  -2  -1   5     1683.11     1751.21     17.70 o 
  -1  -1   5      636.06      637.65      9.06 o 
   0  -1   5        1.94        0.76      1.86 o 
   1  -1   5      595.15      611.52     10.97 o 
   2  -1   5     3341.34     3152.12     31.15 o 
   3  -1   5      110.64      111.48     12.07 o 
   4  -1   5      426.29      420.43     20.27 o 
   5  -1   5      204.56      229.53     20.84 o 
   6  -1   5        4.35       31.24     21.08 o 
  -6   0   5       42.97       87.10     17.79 o 
  -5   0   5        2.60      -10.06     12.78 o 
  -4   0   5      301.59      307.71     14.60 o 
  -3   0   5      481.22      491.88     12.97 o 
  -2   0   5     1036.82     1114.18     13.79 o 
  -1   0   5     1847.37     1940.30     14.45 o 
   0   0   5     5524.86     4167.66    165.30 o 
   1   0   5     1545.70     1530.60     16.03 o 
   2   0   5     2000.56     2392.35     23.71 o 
   3   0   5     1045.26     1017.92     21.08 o 
   4   0   5      611.26      637.85     20.89 o 
   5   0   5      101.92      102.65     18.22 o 
   6   0   5        7.81        5.53     20.65 o 
  -6   1   5        7.90       23.75     17.51 o 
  -5   1   5       24.42       21.89     14.12 o 
  -4   1   5      711.23      672.48     17.94 o 
  -3   1   5      191.98      222.23      9.64 o 
  -2   1   5      285.92      318.83      8.68 o 
  -1   1   5     7991.56     7385.79    132.18 o 
   0   1   5     2287.46     2253.78     11.76 o 
   1   1   5      384.92      375.21      8.30 o 
   2   1   5      475.73      412.65     11.54 o 
   3   1   5      416.58      374.73     13.79 o 
   4   1   5        4.54       -3.86     10.54 o 
   5   1   5      170.40      179.50     18.79 o 
   6   1   5      101.99       48.03     23.13 o 
  -6   2   5        4.99      -14.36     16.74 o 
  -5   2   5      302.48      274.08     18.79 o 
  -4   2   5       39.85       25.66     12.59 o 
  -3   2   5     1025.38     1073.20     18.36 o 
  -2   2   5     1557.37     1759.89     18.13 o 
  -1   2   5      799.08      858.12     11.45 o 
   0   2   5      539.62      526.90      6.41 o 
   1   2   5     2781.70     2648.93     21.66 o 
   2   2   5      836.93      808.42     15.31 o 
   3   2   5       37.98       59.58      9.49 o 
   4   2   5      506.58      547.07     18.70 o 
   5   2   5       45.42       43.17     17.74 o 
  -6   3   5       78.21       88.67     25.38 o 
  -5   3   5       43.66       30.38     22.47 o 
  -4   3   5      530.00      612.37     19.13 o 
  -3   3   5     1034.16     1074.11     18.03 o 
  -2   3   5        1.22        9.87      6.39 o 
  -1   3   5      242.03      196.86      8.30 o 
   0   3   5     1406.59     1391.77     11.74 o 
   1   3   5      115.89      114.81      8.11 o 
   2   3   5       55.22       50.66      8.78 o 
   3   3   5      389.02      355.46     16.46 o 
   4   3   5      104.36      109.85     15.03 o 
   5   3   5       23.66       40.78     17.74 o 
  -6   4   5       12.96       26.71     26.38 o 
  -5   4   5       68.55       82.95     17.70 o 
  -4   4   5      110.88      136.09     13.26 o 
  -3   4   5       27.29       40.74      9.44 o 
  -2   4   5      613.53      625.87     15.03 o 
  -1   4   5      691.28      693.13     14.02 o 
   0   4   5       45.19       52.05      5.46 o 
   1   4   5      998.15      996.88     18.22 o 
   2   4   5      438.05      440.03     15.74 o 
   3   4   5       89.76       94.11     13.64 o 
   4   4   5        0.26      -14.79     14.79 o 
  -6   5   5       26.93       36.82     22.80 o 
  -5   5   5       37.14       55.86     16.79 o 
  -4   5   5        0.88       -3.58     13.21 o 
  -3   5   5      599.38      530.95     18.22 o 
  -2   5   5      298.25      294.07     13.50 o 
  -1   5   5        0.18        3.39      8.59 o 
   0   5   5      144.51      158.07      7.86 o 
   1   5   5      151.63      132.46     11.73 o 
   2   5   5       75.89       54.90     12.78 o 
   3   5   5        9.74       30.48     13.88 o 
   4   5   5       95.50      110.95     18.79 o 
  -5   6   5        9.35        4.25     18.51 o 
  -4   6   5      141.71      212.93     16.60 o 
  -3   6   5      140.44      123.30     14.83 o 
  -2   6   5        2.30       21.13     10.73 o 
  -1   6   5      178.71      192.28     13.31 o 
   0   6   5      207.17      225.83     14.02 o 
   1   6   5      101.92       96.93     13.50 o 
   2   6   5       40.06       34.77     14.12 o 
   3   6   5       75.60       76.42     18.36 o 
  -5   7   5       44.46       70.41     20.03 o 
  -4   7   5       26.24       14.60     17.32 o 
  -3   7   5        5.93       18.46     14.17 o 
  -2   7   5      189.61      166.62     16.12 o 
  -1   7   5      227.26      198.72     16.36 o 
   0   7   5       22.42       27.43      9.46 o 
   1   7   5      162.35      165.38     17.03 o 
   2   7   5      109.57      121.44     18.08 o 
  -4   8   5        3.26        1.05     19.08 o 
  -3   8   5       58.66       77.89     17.08 o 
  -2   8   5       30.19       44.36     16.22 o 
  -1   8   5        2.71       11.26     14.69 o 
   0   8   5      303.73      299.10     14.66 o 
   1   8   5       14.97       35.15     17.60 o 
  -2   9   5        1.46        8.49     17.79 o 
  -1   9   5       16.52       24.95     18.03 o 
   0  -9   6        1.16       -5.41     16.07 o 
   1  -9   6       12.96       31.82     17.70 o 
   2  -9   6       27.35       20.22     19.32 o 
  -2  -8   6        4.90        8.92     18.13 o 
  -1  -8   6       16.63        8.11     16.74 o 
   0  -8   6      277.32      290.23     24.06 o 
   1  -8   6       69.57       60.15     16.31 o 
   2  -8   6        2.83       23.13     15.60 o 
   3  -8   6       54.06       71.74     17.17 o 
   4  -8   6        1.62      -11.16     17.70 o 
  -3  -7   6       22.76        8.25     18.70 o 
  -2  -7   6        2.87       -8.44     15.22 o 
  -1  -7   6       98.16      113.24     14.93 o 
   0  -7   6       34.12       40.26     13.86 o 
   1  -7   6        2.99        7.68     12.21 o 
   2  -7   6       75.97       75.70     13.74 o 
   3  -7   6       31.06       54.00     14.64 o 
   4  -7   6        0.16       21.08     17.55 o 
   5  -7   6       11.32       53.47     20.61 o 
  -4  -6   6       43.40       64.11     18.41 o 
  -3  -6   6       44.34       17.46     15.84 o 
  -2  -6   6      128.45      122.16     15.22 o 
  -1  -6   6      106.10      133.70     12.83 o 
   0  -6   6       43.25       37.24      7.84 o 
   1  -6   6      284.27      269.46     14.07 o 
   2  -6   6      441.42      424.63     17.03 o 
   3  -6   6      280.25      254.43     16.98 o 
   4  -6   6       46.04       50.42     16.12 o 
   5  -6   6       65.35       49.94     20.89 o 
  -4  -5   6       95.86       95.21     17.51 o 
  -3  -5   6      406.42      424.34     18.51 o 
  -2  -5   6      154.27      150.21     13.45 o 
  -1  -5   6      143.43      138.00     11.78 o 
   0  -5   6      861.19      833.57     12.38 o 
   1  -5   6      300.90      294.31     12.64 o 
   2  -5   6        0.45       -6.39      8.73 o 
   3  -5   6     2317.68     2180.56     30.58 o 
   4  -5   6      199.87      194.52     17.84 o 
   5  -5   6        2.30       -0.43     14.83 o 
   6  -5   6       48.28       76.56     26.52 o 
  -5  -4   6       44.24       47.60     18.98 o 
  -4  -4   6       30.49       43.03     14.21 o 
  -3  -4   6        9.13       23.33     10.78 o 
  -2  -4   6      280.71      269.60     13.02 o 
  -1  -4   6      909.70      959.20     16.98 o 
   0  -4   6      762.32      748.95     10.61 o 
   1  -4   6      700.38      774.03     14.60 o 
   2  -4   6     1918.33     1811.46     22.99 o 
   3  -4   6      339.74      345.21     15.79 o 
   4  -4   6        0.55       -1.34     10.92 o 
   5  -4   6       69.07       79.23     21.08 o 
   6  -4   6       39.67       43.84     26.28 o 
  -5  -3   6        7.35        6.53     16.98 o 
  -4  -3   6       30.13       35.87     12.74 o 
  -3  -3   6      306.89      292.97     14.21 o 
  -2  -3   6      813.01      853.21     15.79 o 
  -1  -3   6     1928.40     2149.65     21.47 o 
   0  -3   6        3.04        5.61      5.37 o 
   1  -3   6      543.09      538.25     11.54 o 
   2  -3   6       31.11       35.82      7.82 o 
   3  -3   6       41.17       30.81     11.59 o 
   4  -3   6      371.54      368.01     19.80 o 
   5  -3   6      129.99       99.60     21.61 o 
   6  -3   6        3.58       42.50     23.37 o 
  -6  -2   6       50.89       25.57     20.94 o 
  -5  -2   6       20.85       11.16     14.88 o 
  -4  -2   6      232.97      253.91     14.74 o 
  -3  -2   6      730.01      698.04     15.98 o 
  -2  -2   6       31.38       46.46      6.63 o 
  -1  -2   6     1901.29     1942.16     17.46 o 
   0  -2   6     1797.61     1764.25     13.21 o 
   1  -2   6     1158.95     1238.20     14.41 o 
   2  -2   6      630.62      752.90     16.31 o 
   3  -2   6     1198.37     1175.90     24.71 o 
   4  -2   6      599.04      537.44     23.28 o 
   5  -2   6       16.67       -2.72     11.73 o 
   6  -2   6       95.20      108.37     26.28 o 
  -6  -1   6       15.31       13.40     18.56 o 
  -5  -1   6      297.17      290.54     18.27 o 
  -4  -1   6      122.04      124.74     12.74 o 
  -3  -1   6       36.62       30.62      8.01 o 
  -2  -1   6     1255.12     1270.25     16.03 o 
  -1  -1   6      837.18      830.12     10.59 o 
   0  -1   6     1420.53     1439.51     15.79 o 
   1  -1   6      386.12      368.82     10.35 o 
   2  -1   6     1890.74     1783.55     24.47 o 
   3  -1   6      206.02      240.69     14.64 o 
   4  -1   6       31.32        3.58     14.93 o 
   5  -1   6      188.64      178.40     21.47 o 
   6  -1   6       77.27       86.86     22.94 o 
  -6   0   6      205.50      177.73     20.32 o 
  -5   0   6       71.68       58.77     14.50 o 
  -4   0   6       10.36       14.41     10.30 o 
  -3   0   6      281.91      295.03     10.83 o 
  -2   0   6       32.67       30.81      5.68 o 
  -1   0   6        0.80        3.91      3.58 o 
   0   0   6     1901.85     1802.28     21.78 o 
   1   0   6     3503.87     3425.63     25.52 o 
   2   0   6     3755.83     4311.09     33.01 o 
   3   0   6       52.53       69.26     10.26 o 
   4   0   6      510.32      560.86     19.51 o 
   5   0   6      268.47      249.52     20.84 o 
   6   0   6        0.73       34.44     20.94 o 
  -6   1   6       40.38       63.87     17.84 o 
  -5   1   6        4.56       -8.44     12.74 o 
  -4   1   6      887.90      869.19     19.94 o 
  -3   1   6     1196.98     1197.03     18.46 o 
  -2   1   6      205.47      218.37      9.25 o 
  -1   1   6     5313.86     5293.04     30.38 o 
   0   1   6     2415.30     2479.01     21.66 o 
   1   1   6      416.32      422.05      9.87 o 
   2   1   6      127.17      104.32      8.40 o 
   3   1   6      490.62      499.94     15.12 o 
   4   1   6       76.80       83.33     13.36 o 
   5   1   6       77.07       47.03     17.74 o 
  -6   2   6      114.04      139.52     20.13 o 
  -5   2   6      389.42      351.79     19.46 o 
  -4   2   6      235.44      255.72     14.55 o 
  -3   2   6      160.02      183.03     10.21 o 
  -2   2   6      754.27      783.62     13.74 o 
  -1   2   6     2250.01     2352.76     19.27 o 
   0   2   6        6.16        4.32      3.02 o 
   1   2   6      947.11      929.20     14.17 o 
   2   2   6     2043.15     2120.27     23.99 o 
   3   2   6       68.50       81.95     10.73 o 
   4   2   6      140.51      118.11     14.98 o 
   5   2   6      119.07      134.13     18.89 o 
  -6   3   6       52.25       16.03     23.71 o 
  -5   3   6       24.45       16.31     22.94 o 
  -4   3   6      117.21      145.49     13.59 o 
  -3   3   6      361.66      445.09     13.36 o 
  -2   3   6      339.12      341.68     11.11 o 
  -1   3   6        0.59        5.91      5.34 o 
   0   3   6     1228.23     1238.63     22.37 o 
   1   3   6     1689.42     1756.99     20.94 o 
   2   3   6       84.51       83.90     10.30 o 
   3   3   6      180.03      188.46     13.79 o 
   4   3   6      227.70      230.01     17.70 o 
   5   3   6        2.41        1.62     18.46 o 
  -6   4   6        7.47       31.96     25.52 o 
  -5   4   6        5.37       -0.38     14.60 o 
  -4   4   6      226.79      242.60     15.60 o 
  -3   4   6      221.92      211.98     12.64 o 
  -2   4   6       50.89       58.05      8.54 o 
  -1   4   6      783.09      777.85     15.07 o 
   0   4   6      586.02      602.28     12.52 o 
   1   4   6       87.50       77.08      9.59 o 
   2   4   6      117.93       89.25     11.50 o 
   3   4   6      239.53      270.89     16.31 o 
   4   4   6       43.56       66.49     16.12 o 
  -6   5   6       19.49       46.13     21.37 o 
  -5   5   6       79.04       89.20     18.03 o 
  -4   5   6       47.63       51.33     13.74 o 
  -3   5   6        3.39      -11.35     11.35 o 
  -2   5   6      270.51      261.30     13.26 o 
  -1   5   6      321.37      316.82     13.31 o 
   0   5   6       24.02       31.51      6.99 o 
   1   5   6      276.83      257.63     14.64 o 
   2   5   6      314.23      318.68     16.27 o 
   3   5   6       29.09       23.33     14.79 o 
   4   5   6       10.95       34.87     17.17 o 
  -5   6   6        0.98      -14.12     18.41 o 
  -4   6   6      125.58      101.65     16.46 o 
  -3   6   6      375.67      416.85     18.03 o 
  -2   6   6      124.40      110.04     13.69 o 
  -1   6   6        2.21        5.53     11.07 o 
   0   6   6       10.14       20.51      8.08 o 
   1   6   6      284.01      258.77     16.70 o 
   2   6   6        0.01       -4.10     13.31 o 
   3   6   6       38.79       15.12     18.60 o 
  -5   7   6       23.53       36.63     20.32 o 
  -4   7   6       75.93       97.36     17.89 o 
  -3   7   6        4.00       11.64     13.83 o 
  -2   7   6       88.82       86.67     14.83 o 
  -1   7   6      178.45      182.17     15.69 o 
   0   7   6       22.28        9.29      9.83 o 
   1   7   6       41.60       43.84     15.45 o 
   2   7   6       63.07       70.98     17.46 o 
  -4   8   6       92.02       98.21     20.46 o 
  -3   8   6        8.43       32.20     17.03 o 
  -2   8   6       46.91       50.99     16.65 o 
  -1   8   6        0.99       34.01     15.98 o 
   0   8   6       34.52       44.10     11.52 o 
   1   8   6       16.21       59.24     16.65 o 
  -2   9   6        1.93       45.03     18.22 o 
  -1   9   6       17.71       10.26     18.70 o 
   0  -9   7        9.63        8.49     18.96 o 
   1  -9   7        1.65        4.67     18.13 o 
   2  -9   7       32.59       31.43     18.94 o 
  -2  -8   7       24.75       12.16     18.89 o 
  -1  -8   7        0.35       11.02     16.03 o 
   0  -8   7        3.35       26.42     13.95 o 
   1  -8   7       81.67       77.04     17.51 o 
   2  -8   7       33.48       16.22     17.03 o 
   3  -8   7        3.58       13.02     16.79 o 
   4  -8   7        9.94        7.58     19.65 o 
  -3  -7   7       68.84       59.20     18.94 o 
  -2  -7   7       57.97       59.82     16.65 o 
  -1  -7   7       55.31       34.53     14.31 o 
   0  -7   7       82.57       97.24     10.20 o 
   1  -7   7       51.92       33.06     13.36 o 
   2  -7   7        2.62        5.01     13.17 o 
   3  -7   7       51.85       30.86     15.50 o 
   4  -7   7       60.51       67.11     18.51 o 
   5  -7   7        0.88       23.13     21.89 o 
  -4  -6   7       33.52       48.94     17.98 o 
  -3  -6   7        5.55        3.63     15.50 o 
  -2  -6   7      106.73       71.12     14.74 o 
  -1  -6   7      387.74      391.71     17.36 o 
   0  -6   7       34.39       46.32      7.72 o 
   1  -6   7       47.68       49.32     11.02 o 
   2  -6   7      572.10      562.81     18.75 o 
   3  -6   7      335.15      319.69     17.89 o 
   4  -6   7        0.09        4.53     15.93 o 
   5  -6   7       55.33       65.16     22.04 o 
  -4  -5   7       19.30       15.50     16.46 o 
  -3  -5   7      199.66      202.15     16.36 o 
  -2  -5   7      411.26      395.43     16.60 o 
  -1  -5   7      143.44      165.57     11.64 o 
   0  -5   7      220.45      207.35      9.44 o 
   1  -5   7      400.29      394.72     12.93 o 
   2  -5   7       28.39       21.32     10.02 o 
   3  -5   7        1.84        7.82     11.78 o 
   4  -5   7      152.83      164.76     17.12 o 
   5  -5   7       46.42       14.60     21.80 o 
  -5  -4   7        2.86        1.05     18.60 o 
  -4  -4   7       56.30       44.50     15.03 o 
  -3  -4   7      118.33      134.42     13.31 o 
  -2  -4   7        0.66       10.78      8.97 o 
  -1  -4   7      502.30      488.88     13.79 o 
   0  -4   7     1460.39     1439.01     13.59 o 
   1  -4   7        5.62       -1.67      7.06 o 
   2  -4   7      597.95      536.77     15.74 o 
   3  -4   7      445.67      462.50     16.70 o 
   4  -4   7      123.52      120.06     17.79 o 
   5  -4   7        0.54       19.13     19.84 o 
   6  -4   7        1.89       -6.68     16.17 o 
  -5  -3   7      235.07      240.79     19.84 o 
  -4  -3   7      277.85      300.70     16.70 o 
  -3  -3   7       45.30       38.88     10.30 o 
  -2  -3   7      507.45      532.62     13.50 o 
  -1  -3   7     1395.47     1487.91     18.08 o 
   0  -3   7      194.80      219.13      5.77 o 
   1  -3   7       61.06       63.58      6.77 o 
   2  -3   7     1033.66      995.98     17.94 o 
   3  -3   7      116.69      131.03     13.74 o 
   4  -3   7      149.96      142.96     18.22 o 
   5  -3   7      189.85      161.89     22.56 o 
   6  -3   7       24.81       -5.49     15.12 o 
  -5  -2   7       31.79       37.59     15.03 o 
  -4  -2   7       32.38       33.10     11.93 o 
  -3  -2   7      841.73      837.42     17.27 o 
  -2  -2   7     2342.11     2342.65     23.13 o 
  -1  -2   7      241.50      255.53      7.58 o 
   0  -2   7     2051.81     2034.40     30.27 o 
   1  -2   7     2553.17     2556.25     21.66 o 
   2  -2   7     1457.58     1751.98     23.75 o 
   3  -2   7      307.96      278.57     15.88 o 
   4  -2   7      662.77      549.79     24.04 o 
   5  -2   7      146.58      125.93     21.08 o 
   6  -2   7       13.32      -15.74     15.74 o 
  -6  -1   7        0.50       -6.01     17.98 o 
  -5  -1   7       27.59       33.25     14.12 o 
  -4  -1   7      200.23      186.41     13.55 o 
  -3  -1   7      713.06      690.65     16.03 o 
  -2  -1   7       30.10       43.17      6.11 o 
  -1  -1   7     1067.89     1025.50     12.64 o 
   0  -1   7     5409.53     4892.36    121.37 o 
   1  -1   7        4.12        7.68      5.29 o 
   2  -1   7      664.85      585.61     15.22 o 
   3  -1   7      611.97      529.95     19.37 o 
   4  -1   7       65.32       86.43     14.69 o 
   5  -1   7       58.38       82.81     18.56 o 
   6  -1   7       95.85       74.60     24.57 o 
  -6   0   7       12.09        0.00     17.84 o 
  -5   0   7      257.59      242.51     17.51 o 
  -4   0   7      210.92      190.80     13.02 o 
  -3   0   7       14.81       10.78      7.63 o 
  -2   0   7     3862.67     4129.44     27.09 o 
  -1   0   7     1361.25     1283.90     14.31 o 
   0   0   7       81.54       26.64     11.21 o 
   1   0   7     2350.19     2179.27     22.32 o 
   2   0   7     2273.85     2262.32     25.42 o 
   3   0   7      231.61      239.69     14.45 o 
   4   0   7      224.87      259.49     17.12 o 
   5   0   7      245.86      298.51     20.70 o 
   6   0   7       13.50      -16.50     17.84 o 
  -6   1   7      195.28      162.56     20.80 o 
  -5   1   7       17.82        8.78     13.74 o 
  -4   1   7      397.32      396.82     15.65 o 
  -3   1   7     1776.30     1740.05     21.80 o 
  -2   1   7     1089.74     1105.26     18.41 o 
  -1   1   7      853.34      948.04     14.69 o 
   0   1   7      779.65      831.19      8.42 o 
   1   1   7     1033.77      980.90     14.07 o 
   2   1   7        4.25       -0.38      5.77 o 
   3   1   7      286.82      292.74     13.12 o 
   4   1   7      266.35      306.76     16.74 o 
   5   1   7       92.83       80.37     18.75 o 
  -6   2   7        4.97      -12.26     17.32 o 
  -5   2   7      181.95      160.65     17.60 o 
  -4   2   7      274.89      262.11     14.45 o 
  -3   2   7      127.60      119.01     11.07 o 
  -2   2   7       97.73       84.10      7.87 o 
  -1   2   7     1862.87     1867.46     18.32 o 
   0   2   7      545.73      547.57     12.14 o 
   1   2   7      220.00      226.15      8.78 o 
   2   2   7     1949.65     1998.82     24.18 o 
   3   2   7      350.23      315.20     15.36 o 
   4   2   7       14.45       -0.72     12.40 o 
   5   2   7       48.54       57.10     18.79 o 
  -6   3   7       16.68       13.17     21.80 o 
  -5   3   7      130.46      130.32     25.42 o 
  -4   3   7       10.82       -9.25     11.73 o 
  -3   3   7      440.91      371.15     13.59 o 
  -2   3   7      780.37      771.60     14.79 o 
  -1   3   7      172.54      176.39      8.30 o 
   0   3   7      440.64      428.10     29.48 o 
   1   3   7      234.73      204.16      9.44 o 
   2   3   7      501.63      538.25     14.88 o 
   3   3   7        1.20        3.53     11.88 o 
   4   3   7      155.30      154.41     17.12 o 
   5   3   7       78.89       66.35     20.75 o 
  -6   4   7       39.32       26.00     26.57 o 
  -5   4   7       24.22        4.63     16.50 o 
  -4   4   7      159.78      156.31     14.79 o 
  -3   4   7      399.86      414.85     15.07 o 
  -2   4   7      253.58      248.33     11.73 o 
  -1   4   7      292.54      290.21     11.02 o 
   0   4   7     1088.27     1053.91     38.02 o 
   1   4   7      199.65      196.48     11.50 o 
   2   4   7       13.91       26.76     10.73 o 
   3   4   7      149.23      146.96     15.17 o 
   4   4   7        2.45       15.22     16.22 o 
  -6   5   7        0.31       26.43     20.80 o 
  -5   5   7       69.41       98.07     17.65 o 
  -4   5   7      168.33      168.57     16.36 o 
  -3   5   7       15.34        7.35     11.78 o 
  -2   5   7       86.84       72.69     11.35 o 
  -1   5   7      801.46      821.44     18.36 o 
   0   5   7      613.21      569.99     12.29 o 
   1   5   7       82.94       72.03     11.93 o 
   2   5   7      431.04      412.70     18.98 o 
   3   5   7      113.51      103.32     16.89 o 
   4   5   7        5.50        0.57     18.75 o 
  -5   6   7       29.71       -9.97     19.03 o 
  -4   6   7      101.06       95.73     16.84 o 
  -3   6   7      270.41      274.42     17.27 o 
  -2   6   7      235.89      242.60     15.60 o 
  -1   6   7      107.28      115.39     13.21 o 
   0   6   7      895.70      836.55     15.68 o 
   1   6   7      193.45      186.89     15.98 o 
   2   6   7       39.24       69.07     14.64 o 
   3   6   7       14.55       35.20     17.74 o 
  -5   7   7        0.06        8.44     20.13 o 
  -4   7   7       30.82       10.73     17.98 o 
  -3   7   7       48.51       23.28     16.31 o 
  -2   7   7        1.95       26.43     13.55 o 
  -1   7   7       66.25       71.26     14.60 o 
   0   7   7       44.31       37.37     11.02 o 
   1   7   7        0.48      -15.31     15.31 o 
   2   7   7       11.06       34.25     17.12 o 
  -4   8   7       54.29       42.74     21.18 o 
  -3   8   7        2.72      -17.55     17.55 o 
  -2   8   7       20.85        4.67     17.12 o 
  -1   8   7       19.69        4.67     16.46 o 
   0   8   7       50.65       40.15     12.34 o 
   1   8   7        4.86       15.41     17.74 o 
   0  -9   8       13.10       11.15     32.36 o 
   1  -9   8        1.75      -18.27     18.27 o 
   2  -9   8       13.19      -18.03     18.79 o 
  -2  -8   8       25.20      -19.65     19.65 o 
  -1  -8   8       17.62      -11.88     16.84 o 
   0  -8   8        3.78        3.43     11.16 o 
   1  -8   8       38.38       42.36     16.17 o 
   2  -8   8       59.67       55.33     16.70 o 
   3  -8   8       76.13       48.46     18.70 o 
   4  -8   8        1.30      -19.51     19.51 o 
  -3  -7   8       69.03       94.02     18.70 o 
  -2  -7   8      116.22      112.91     18.08 o 
  -1  -7   8      177.95      143.48     15.65 o 
   0  -7   8       78.54       81.36      9.72 o 
   1  -7   8      135.92      133.94     14.64 o 
   2  -7   8       49.42       36.49     14.50 o 
   3  -7   8      353.73      323.45     20.37 o 
   4  -7   8       89.81       77.23     19.13 o 
   5  -7   8       21.51       73.46     21.23 o 
  -4  -6   8       24.01       -4.20     18.46 o 
  -3  -6   8       13.48       20.89     15.45 o 
  -2  -6   8       13.66        8.59     13.12 o 
  -1  -6   8      292.84      282.72     15.98 o 
   0  -6   8      266.08      287.83     10.52 o 
   1  -6   8       18.24        0.62     11.45 o 
   2  -6   8      416.99      409.55     17.70 o 
   3  -6   8      288.52      259.77     18.03 o 
   4  -6   8       33.73       36.30     16.98 o 
   5  -6   8       17.72       30.19     21.32 o 
  -4  -5   8       18.24       25.57     16.31 o 
  -3  -5   8       10.53       10.26     13.31 o 
  -2  -5   8      306.55      283.53     15.65 o 
  -1  -5   8      549.58      567.96     16.27 o 
   0  -5   8        8.35        4.10      8.44 o 
   1  -5   8      202.75      157.93     11.35 o 
   2  -5   8       62.57       75.41     11.35 o 
   3  -5   8        5.50      -11.02     11.02 o 
   4  -5   8       56.61       76.61     16.74 o 
   5  -5   8       84.33       69.02     22.99 o 
  -5  -4   8       39.85       46.84     18.79 o 
  -4  -4   8       25.05       17.22     15.03 o 
  -3  -4   8      204.87      196.10     14.45 o 
  -2  -4   8       42.67       31.82     10.54 o 
  -1  -4   8      143.11      149.92     10.30 o 
   0  -4   8     1088.81     1016.47     35.63 o 
   1  -4   8      628.75      536.96     14.21 o 
   2  -4   8     1092.18     1100.58     20.18 o 
   3  -4   8      331.97      309.14     16.41 o 
   4  -4   8      288.52      260.44     21.04 o 
   5  -4   8       79.02       97.69     21.32 o 
   6  -4   8       53.07       81.71     26.00 o 
  -5  -3   8      113.38      114.72     18.60 o 
  -4  -3   8      321.60      353.70     16.55 o 
  -3  -3   8       32.10       53.09     10.06 o 
  -2  -3   8      113.80      111.43      9.97 o 
  -1  -3   8      919.05      903.58     15.26 o 
   0  -3   8      622.30      633.79      8.77 o 
   1  -3   8      200.87      195.33      8.97 o 
   2  -3   8      779.58      785.67     16.70 o 
   3  -3   8      537.77      529.33     19.80 o 
   4  -3   8        0.47        7.97     15.84 o 
   5  -3   8      104.83      111.48     21.51 o 
   6  -3   8       65.76       42.83     26.04 o 
  -5  -2   8       56.87       57.38     15.74 o 
  -4  -2   8       19.56        6.49     11.93 o 
  -3  -2   8      316.02      287.49     12.74 o 
  -2  -2   8      165.84      197.72      9.35 o 
  -1  -2   8      402.16      401.44      9.92 o 
   0  -2   8      657.75      667.71      8.13 o 
   1  -2   8     1628.20     1690.78     18.75 o 
   2  -2   8     2164.64     2292.23     27.67 o 
   3  -2   8       47.60       41.88     12.35 o 
   4  -2   8      221.84      195.52     17.98 o 
   5  -2   8      219.41      214.60     22.23 o 
   6  -2   8       39.28       32.77     24.28 o 
  -6  -1   8       15.03       36.16     18.13 o 
  -5  -1   8       30.33       40.83     14.31 o 
  -4  -1   8      112.34      116.10     11.97 o 
  -3  -1   8     1289.66     1274.78     20.56 o 
  -2  -1   8     1005.39     1052.17     15.84 o 
  -1  -1   8      339.88      319.50      8.20 o 
   0  -1   8     6279.95     5456.88     84.15 o 
   1  -1   8      233.75      203.06      9.59 o 
   2  -1   8       25.40       42.64      9.78 o 
   3  -1   8      406.04      415.61     17.27 o 
   4  -1   8      240.27      231.20     18.70 o 
   5  -1   8        0.72        4.77     17.79 o 
   6  -1   8       53.49       23.13     26.04 o 
  -6   0   8        4.75      -17.51     17.51 o 
  -5   0   8      245.79      221.85     16.98 o 
  -4   0   8      668.18      638.32     18.27 o 
  -3   0   8       77.21       96.26      8.82 o 
  -2   0   8     1490.97     1560.79     17.94 o 
  -1   0   8     2095.88     1992.10     19.37 o 
   0   0   8     1993.28     1920.08     53.71 o 
   1   0   8      229.19      209.07      9.73 o 
   2   0   8     1452.92     1442.59     21.47 o 
   3   0   8      869.21      999.46     21.80 o 
   4   0   8       19.75       14.02     14.02 o 
   5   0   8      156.45      176.92     21.51 o 
   6   0   8       48.25       39.88     24.33 o 
  -6   1   8      135.46      109.76     20.13 o 
  -5   1   8      103.56      110.14     14.88 o 
  -4   1   8        7.20        9.49     10.54 o 
  -3   1   8     1179.61     1389.22     20.37 o 
  -2   1   8     1058.35     1056.46     19.37 o 
  -1   1   8       98.44      110.23      7.73 o 
   0   1   8       63.50       66.75      4.30 o 
   1   1   8     3652.60     3720.51     28.00 o 
   2   1   8      292.69      308.57     12.26 o 
   3   1   8       24.86       15.69     10.64 o 
   4   1   8      318.90      303.32     18.60 o 
   5   1   8       72.63       66.11     18.79 o 
  -6   2   8       24.94       16.98     18.46 o 
  -5   2   8       10.86      -13.74     13.74 o 
  -4   2   8       98.74      102.27     12.16 o 
  -3   2   8      690.79      677.25     20.42 o 
  -2   2   8       83.02       97.79      8.59 o 
  -1   2   8      601.90      623.87     11.78 o 
   0   2   8     1636.54     1684.60     31.22 o 
   1   2   8       18.65       14.36      6.44 o 
   2   2   8      576.85      560.71     14.88 o 
   3   2   8      394.25      355.51     16.27 o 
   4   2   8      312.40      338.34     18.36 o 
   5   2   8        0.15        8.20     18.84 o 
  -6   3   8        0.18      -17.12     17.12 o 
  -5   3   8      124.56      133.13     25.61 o 
  -4   3   8      145.83      153.36     13.83 o 
  -3   3   8       57.62       62.63      9.87 o 
  -2   3   8      620.05      654.35     14.12 o 
  -1   3   8      495.57      469.85     11.97 o 
   0   3   8       32.32       32.17      4.89 o 
   1   3   8       18.36       16.12      7.39 o 
   2   3   8      642.13      632.46     16.74 o 
   3   3   8      244.36      240.27     15.07 o 
   4   3   8        8.45       39.35     14.45 o 
   5   3   8       76.97       90.53     20.89 o 
  -6   4   8       62.50       56.10     25.52 o 
  -5   4   8       93.61       93.02     17.12 o 
  -4   4   8      146.24      173.53     14.93 o 
  -3   4   8      472.27      537.39     15.60 o 
  -2   4   8     1016.02     1040.53     18.56 o 
  -1   4   8       21.16       22.94      8.40 o 
   0   4   8      316.45      343.87     19.96 o 
   1   4   8      823.83      873.10     17.65 o 
   2   4   8      208.97      203.82     14.50 o 
   3   4   8        9.02       -9.44     12.12 o 
   4   4   8      420.16      374.30     23.85 o 
  -6   5   8       10.33        5.96     21.32 o 
  -5   5   8       23.07       44.50     17.36 o 
  -4   5   8      206.63      174.11     16.41 o 
  -3   5   8       83.94       94.45     12.93 o 
  -2   5   8        0.92       17.60      9.78 o 
  -1   5   8      559.43      564.77     16.17 o 
   0   5   8      599.29      600.58     19.08 o 
   1   5   8        4.29        4.34     10.97 o 
   2   5   8      270.63      247.99     16.70 o 
   3   5   8      148.38      138.62     18.46 o 
   4   5   8        7.00      -10.83     17.17 o 
  -5   6   8       66.98       60.25     20.27 o 
  -4   6   8       38.34       43.07     16.46 o 
  -3   6   8       37.16       51.23     13.31 o 
  -2   6   8      174.31      177.25     14.79 o 
  -1   6   8      148.31      140.05     14.36 o 
   0   6   8        1.65        5.47      8.39 o 
   1   6   8       32.74       51.09     13.26 o 
   2   6   8       73.81       55.28     15.88 o 
   3   6   8        2.12        1.05     17.41 o 
  -4   7   8        1.15        1.91     16.93 o 
  -3   7   8       52.17       59.24     15.98 o 
  -2   7   8       18.84        2.05     13.83 o 
  -1   7   8      142.16      162.66     15.79 o 
   0   7   8       38.47       62.35     10.36 o 
   1   7   8       31.95       38.16     16.36 o 
   2   7   8        5.85        2.10     18.03 o 
  -3   8   8       16.46       -3.43     18.03 o 
  -2   8   8        1.54       25.85     16.17 o 
  -1   8   8      101.80       81.66     17.60 o 
   0   8   8       63.62       43.28     14.81 o 
   1   8   8        0.63       -4.15     18.13 o 
   0  -9   9        6.79        7.16     14.76 o 
   1  -9   9       11.67       24.37     18.32 o 
   2  -9   9        0.29        3.77     18.60 o 
  -2  -8   9       11.70       -9.49     19.65 o 
  -1  -8   9       54.16       69.02     17.12 o 
   0  -8   9       38.27       26.74     14.31 o 
   1  -8   9        0.19        3.63     15.12 o 
   2  -8   9       25.58       14.41     16.84 o 
   3  -8   9      138.52      145.68     20.37 o 
   4  -8   9       23.60        0.57     21.18 o 
  -3  -7   9       28.38       44.22     18.08 o 
  -2  -7   9      131.81      129.36     17.79 o 
  -1  -7   9        0.83       14.17     13.50 o 
   0  -7   9        2.60       -5.91      9.17 o 
   1  -7   9      110.88      133.08     14.69 o 
   2  -7   9       89.55      102.70     15.50 o 
   3  -7   9        1.70       14.69     15.79 o 
   4  -7   9       50.19       47.60     19.27 o 
  -3  -6   9       41.77       51.80     16.41 o 
  -2  -6   9       25.06       35.68     13.31 o 
  -1  -6   9       24.03       34.15     11.93 o 
   0  -6   9      375.12      370.14     11.86 o 
   1  -6   9      175.48      181.55     13.45 o 
   2  -6   9      316.42      289.54     16.84 o 
   3  -6   9      109.60      111.76     15.69 o 
   4  -6   9       85.61       91.54     18.41 o 
   5  -6   9        1.53       -3.43     16.70 o 
  -4  -5   9       97.25      112.76     18.41 o 
  -3  -5   9       45.10       23.18     14.02 o 
  -2  -5   9       91.66       87.58     12.74 o 
  -1  -5   9      545.60      552.32     17.17 o 
   0  -5   9      260.29      260.15      8.77 o 
   1  -5   9        8.36        7.16      9.02 o 
   2  -5   9      180.05      189.85     13.02 o 
   3  -5   9      116.43       79.28     14.31 o 
   4  -5   9        0.16        5.82     16.60 o 
   5  -5   9       54.49       56.86     22.42 o 
  -5  -4   9       65.36       55.05     19.22 o 
  -4  -4   9        1.81       -0.43     14.17 o 
  -3  -4   9      130.45      128.74     14.07 o 
  -2  -4   9     1946.44     1985.37     26.66 o 
  -1  -4   9        2.92        7.11      7.87 o 
   0  -4   9      287.15      273.81      9.18 o 
   1  -4   9     1209.23     1192.69     18.60 o 
   2  -4   9        4.76        2.53      9.25 o 
   3  -4   9       21.55       39.88     12.02 o 
   4  -4   9      238.92      220.37     20.08 o 
   5  -4   9      165.80       84.67     24.90 o 
   6  -4   9       15.41        9.49     24.95 o 
  -5  -3   9       10.83       -8.44     16.93 o 
  -4  -3   9      149.50      168.00     15.07 o 
  -3  -3   9      223.26      228.96     13.83 o 
  -2  -3   9       37.91       26.43      8.35 o 
  -1  -3   9      198.84      178.88      9.11 o 
   0  -3   9      893.69      943.35     10.50 o 
   1  -3   9     1013.40      971.46     16.12 o 
   2  -3   9      207.28      231.73     11.02 o 
   3  -3   9      547.54      532.48     18.70 o 
   4  -3   9      122.59      103.03     18.51 o 
   5  -3   9       19.56       23.52     19.75 o 
   6  -3   9       36.00        3.10     25.38 o 
  -5  -2   9       82.84       77.99     16.22 o 
  -4  -2   9      187.67      213.08     14.98 o 
  -3  -2   9       24.69       28.86      9.54 o 
  -2  -2   9      312.11      313.20     11.07 o 
  -1  -2   9     1766.63     1827.87     18.98 o 
   0  -2   9       61.39       64.83      4.42 o 
   1  -2   9      203.72      210.02      9.40 o 
   2  -2   9     2051.45     2012.42     27.00 o 
   3  -2   9      591.14      567.15     19.70 o 
   4  -2   9        0.33       -8.11      9.02 o 
   5  -2   9      178.04      124.93     21.70 o 
   6  -2   9       71.71       52.28     24.85 o 
  -6  -1   9       70.12       66.02     19.37 o 
  -5  -1   9      171.22      177.40     16.36 o 
  -4  -1   9        6.57      -10.88     11.30 o 
  -3  -1   9      336.04      318.83     12.93 o 
  -2  -1   9     2749.69     2841.49     24.80 o 
  -1  -1   9       37.30       45.55      5.68 o 
   0  -1   9     2388.36     2323.70     14.87 o 
   1  -1   9     2653.34     2701.97     27.67 o 
   2  -1   9      530.68      523.65     16.93 o 
   3  -1   9       69.80       76.94     12.21 o 
   4  -1   9      241.54      241.36     17.74 o 
   5  -1   9      125.14       68.16     20.51 o 
   6  -1   9        3.48       51.71     22.90 o 
  -6   0   9        2.37      -15.22     17.65 o 
  -5   0   9       62.91       52.33     14.36 o 
  -4   0   9      681.34      619.86     18.13 o 
  -3   0   9      267.49      265.88     11.78 o 
  -2   0   9        0.33        1.86      5.87 o 
  -1   0   9      872.99      783.19     14.02 o 
   0   0   9     2062.98     1868.17     22.99 o 
   1   0   9      306.72      310.72     11.45 o 
   2   0   9      731.56      777.80     17.03 o 
   3   0   9     1169.35     1209.01     24.28 o 
   4   0   9       78.37       78.85     15.36 o 
   5   0   9       30.68       25.28     18.51 o 
  -6   1   9       21.95       31.01     17.41 o 
  -5   1   9      121.30      122.06     15.55 o 
  -4   1   9      153.54      128.12     12.74 o 
  -3   1   9      182.06      145.63     10.06 o 
  -2   1   9      426.67      372.63     14.02 o 
  -1   1   9      965.06     1050.07     18.46 o 
   0   1   9        1.44        2.99      3.91 o 
   1   1   9      992.95      872.67     15.55 o 
   2   1   9      752.41      784.71     16.84 o 
   3   1   9      126.62      106.85     13.12 o 
   4   1   9      191.17      178.16     17.08 o 
   5   1   9       99.34      117.91     19.99 o 
  -6   2   9       49.11       51.61     18.41 o 
  -5   2   9       54.12       71.50     14.31 o 
  -4   2   9        5.45       -7.35     10.49 o 
  -3   2   9      679.31      731.34     23.04 o 
  -2   2   9      718.32      701.00     15.98 o 
  -1   2   9        1.14        6.15      5.68 o 
   0   2   9     5806.22     5611.75    245.68 o 
   1   2   9      327.90      276.09     10.64 o 
   2   2   9       31.60       27.67      8.87 o 
   3   2   9       84.21       77.23     12.55 o 
   4   2   9        9.72      -12.31     13.02 o 
   5   2   9       51.62       68.35     19.89 o 
  -6   3   9       18.30       -4.91     18.32 o 
  -5   3   9       33.34       -3.96     13.69 o 
  -4   3   9      254.14      279.43     15.17 o 
  -3   3   9      417.01      408.22     14.83 o 
  -2   3   9      118.93      132.94      9.40 o 
  -1   3   9      579.53      580.22     13.93 o 
   0   3   9     2016.97     1972.34     16.16 o 
   1   3   9      111.29      105.46      9.25 o 
   2   3   9      341.90      360.99     14.02 o 
   3   3   9      481.76      495.08     19.18 o 
   4   3   9       61.88       45.70     16.55 o 
   5   3   9       24.97       20.99     20.18 o 
  -6   4   9       45.00       33.49     23.52 o 
  -5   4   9      132.09      134.42     18.17 o 
  -4   4   9      343.52      362.76     17.79 o 
  -3   4   9      224.16      227.39     13.88 o 
  -2   4   9     1084.54     1051.93     20.32 o 
  -1   4   9      691.51      721.85     16.31 o 
   0   4   9      310.23      277.93      8.63 o 
   1   4   9      704.87      742.31     17.55 o 
   2   4   9      339.71      330.23     16.03 o 
   3   4   9       23.03       36.20     13.64 o 
   4   4   9       67.66       80.85     18.94 o 
  -5   5   9        0.32      -17.74     17.74 o 
  -4   5   9       59.36       91.54     14.31 o 
  -3   5   9      146.55      139.86     14.41 o 
  -2   5   9      111.22      111.28     11.97 o 
  -1   5   9       48.35       48.89     11.35 o 
   0   5   9      352.31      333.33     13.12 o 
   1   5   9       92.14       91.63     12.78 o 
   2   5   9       63.25       58.58     13.88 o 
   3   5   9      275.90      270.60     19.60 o 
   4   5   9       26.30       13.98     20.42 o 
  -5   6   9       32.86       25.19     19.70 o 
  -4   6   9       48.02       36.63     16.79 o 
  -3   6   9       37.25       23.56     13.83 o 
  -2   6   9       33.02       52.42     12.35 o 
  -1   6   9       37.22       57.76     12.21 o 
   0   6   9      192.54      191.38     10.99 o 
   1   6   9       14.27       -2.72     12.69 o 
   2   6   9       51.91       57.53     16.70 o 
   3   6   9       52.97       60.25     19.08 o 
  -4   7   9       11.48       28.00     17.27 o 
  -3   7   9       17.59       -1.29     15.69 o 
  -2   7   9       53.12       50.99     15.50 o 
  -1   7   9      432.92      411.84     20.03 o 
   0   7   9       16.09       30.77     10.26 o 
   1   7   9       60.27       54.52     17.08 o 
   2   7   9       63.35       37.25     19.46 o 
  -3   8   9       24.30       33.96     18.17 o 
  -2   8   9       13.47        7.82     17.55 o 
  -1   8   9       45.75       46.75     17.79 o 
   0   8   9       70.68       73.16     24.97 o 
   1   8   9       20.58       10.02     18.56 o 
   1  -9  10       14.18       44.07     18.60 o 
   2  -9  10       15.76       21.89     19.41 o 
  -1  -8  10       47.52       33.77     17.55 o 
   0  -8  10       59.82       68.16     19.68 o 
   1  -8  10       39.43        1.86     17.17 o 
   2  -8  10        0.16       10.92     16.70 o 
   3  -8  10       98.53      108.76     20.18 o 
  -3  -7  10        0.11       -5.77     17.79 o 
  -2  -7  10       43.49       59.43     16.46 o 
  -1  -7  10      110.86      121.64     15.55 o 
   0  -7  10       36.53       32.78     22.49 o 
   1  -7  10       20.88       18.51     13.26 o 
   2  -7  10       25.88       20.99     14.74 o 
   3  -7  10       19.63      -15.74     15.74 o 
   4  -7  10        9.33       -0.95     16.89 o 
  -3  -6  10       34.31       28.29     16.17 o 
  -2  -6  10        2.67       -3.58     13.21 o 
  -1  -6  10       47.97       71.84     12.16 o 
   0  -6  10      229.56      243.39     10.42 o 
   1  -6  10      262.66      267.55     15.60 o 
   2  -6  10      598.65      554.28     20.13 o 
   3  -6  10       24.78       18.22     14.83 o 
   4  -6  10       75.45       76.84     19.60 o 
   5  -6  10       43.23       98.69     23.13 o 
  -4  -5  10      102.74      118.87     18.32 o 
  -3  -5  10      140.39      163.04     15.50 o 
  -2  -5  10        1.98       18.94     10.78 o 
  -1  -5  10      226.73      205.40     13.55 o 
   0  -5  10      430.86      429.92     15.36 o 
   1  -5  10      102.70      120.44     11.16 o 
   2  -5  10       43.49       55.19     11.78 o 
   3  -5  10      233.36      227.53     16.79 o 
   4  -5  10       58.77       73.74     17.51 o 
   5  -5  10        8.54       42.60     21.47 o 
  -5  -4  10       32.29       23.61     19.32 o 
  -4  -4  10       46.86       42.31     15.74 o 
  -3  -4  10       37.21       24.85     12.64 o 
  -2  -4  10       72.81       67.45     11.11 o 
  -1  -4  10      137.87      113.10      9.64 o 
   0  -4  10        4.47        9.15      5.36 o 
   1  -4  10      635.32      621.29     15.79 o 
   2  -4  10      561.18      571.45     17.08 o 
   3  -4  10      127.74      107.37     15.41 o 
   4  -4  10       38.74       42.31     18.22 o 
   5  -4  10       86.99       65.02     22.80 o 
  -5  -3  10       14.06       41.69     16.50 o 
  -4  -3  10        2.34        7.39     13.40 o 
  -3  -3  10      418.68      423.86     16.50 o 
  -2  -3  10      602.97      599.40     15.55 o 
  -1  -3  10       76.37       90.53      8.40 o 
   0  -3  10      688.24      714.49      9.71 o 
   1  -3  10      709.17      643.28     14.31 o 
   2  -3  10       89.88       73.41     10.97 o 
   3  -3  10      135.00      138.14     14.69 o 
   4  -3  10      212.75      186.79     19.08 o 
   5  -3  10       64.42       85.05     20.42 o 
   6  -3  10        4.91      -16.70     16.70 o 
  -5  -2  10       51.68       31.48     16.50 o 
  -4  -2  10      298.92      285.06     16.84 o 
  -3  -2  10      603.52      607.65     17.12 o 
  -2  -2  10      167.66      182.98      9.87 o 
  -1  -2  10     1543.24     1571.91     18.70 o 
   0  -2  10     1259.91     1307.26     38.35 o 
   1  -2  10       93.37       89.20      8.54 o 
   2  -2  10      590.12      549.31     16.84 o 
   3  -2  10      853.40      849.25     23.52 o 
   4  -2  10      136.74      171.34     18.41 o 
   5  -2  10       39.95       38.30     19.46 o 
   6  -2  10       69.02       48.13     24.42 o 
  -6  -1  10       44.56       42.93     19.13 o 
  -5  -1  10      246.81      196.91     18.27 o 
  -4  -1  10       56.28       80.42     11.93 o 
  -3  -1  10     1050.00      988.16     19.37 o 
  -2  -1  10     2262.83     2387.10     23.75 o 
  -1  -1  10      549.54      556.37     11.59 o 
   0  -1  10       36.39       29.73      4.42 o 
   1  -1  10      951.62      917.85     17.74 o 
   2  -1  10      922.78      940.65     21.42 o 
   3  -1  10       22.08       31.43     11.88 o 
   4  -1  10       98.10       91.44     16.74 o 
   5  -1  10      188.38      198.86     22.04 o 
   6  -1  10       14.69       50.51     24.28 o 
  -6   0  10       34.10       45.98     17.94 o 
  -5   0  10        0.69       14.07     13.45 o 
  -4   0  10      215.00      225.38     14.31 o 
  -3   0  10      299.60      278.33     12.07 o 
  -2   0  10      719.26      661.03     14.36 o 
  -1   0  10        9.40        8.78      6.11 o 
   0   0  10      570.86      495.12     12.07 o 
   1   0  10     1161.54     1099.77     19.08 o 
   2   0  10      152.12      156.50     11.21 o 
   3   0  10      804.53      836.71     21.66 o 
   4   0  10      694.65      596.63     24.37 o 
   5   0  10        4.77        8.40     19.99 o 
  -6   1  10        6.70       -9.25     17.41 o 
  -5   1  10       45.32       39.11     14.55 o 
  -4   1  10      300.36      313.82     14.36 o 
  -3   1  10       85.56       85.14      9.59 o 
  -2   1  10       29.53       30.00      9.68 o 
  -1   1  10     1361.18     1337.03     21.70 o 
   0   1  10       15.39       27.87      4.69 o 
   1   1  10        2.42        7.58      7.06 o 
   2   1  10      579.50      621.58     16.12 o 
   3   1  10      546.29      567.49     18.51 o 
   4   1  10       57.70       31.82     15.69 o 
   5   1  10       32.45       35.20     19.46 o 
  -6   2  10       27.63       16.93     18.17 o 
  -5   2  10      186.57      158.98     16.79 o 
  -4   2  10        0.44        0.00     10.54 o 
  -3   2  10      300.62      337.00     19.27 o 
  -2   2  10     1418.19     1394.61     22.99 o 
  -1   2  10      588.52      586.19     14.17 o 
   0   2  10     1688.66     2093.31    106.73 o 
   1   2  10      492.03      453.25     12.88 o 
   2   2  10      722.92      728.24     17.70 o 
   3   2  10       64.15       74.36     13.17 o 
   4   2  10      257.14      294.21     18.94 o 
   5   2  10      127.63      151.54     21.23 o 
  -6   3  10       55.90       20.03     20.27 o 
  -5   3  10        2.02        7.39     13.55 o 
  -4   3  10      224.47      207.45     15.74 o 
  -3   3  10      459.71      454.63     15.79 o 
  -2   3  10       55.31       41.40      9.02 o 
  -1   3  10      140.10      154.93      9.35 o 
   0   3  10     2449.52     2465.18     47.15 o 
   1   3  10      539.34      527.18     14.55 o 
   2   3  10       40.50       37.78     10.40 o 
   3   3  10      351.48      322.83     18.13 o 
   4   3  10      137.03      136.09     19.18 o 
  -6   4  10       14.70       44.12     21.85 o 
  -5   4  10      123.25      122.83     17.89 o 
  -4   4  10       65.41       76.80     13.31 o 
  -3   4  10        9.82       15.65     10.59 o 
  -2   4  10      372.78      363.67     14.26 o 
  -1   4  10      984.83      983.77     19.89 o 
   0   4  10       52.83       54.66      6.86 o 
   1   4  10      125.79      105.80     11.83 o 
   2   4  10      213.48      221.95     15.36 o 
   3   4  10       11.41       22.66     14.12 o 
   4   4  10        1.56       -4.82     16.31 o 
  -5   5  10      126.24      144.91     19.89 o 
  -4   5  10       27.17       27.09     14.17 o 
  -3   5  10       89.29       84.33     13.21 o 
  -2   5  10      158.61      187.51     13.50 o 
  -1   5  10      604.84      514.02     17.70 o 
   0   5  10       84.95       74.06      8.50 o 
   1   5  10      155.93      144.05     13.64 o 
   2   5  10        4.02        7.16     13.21 o 
   3   5  10      107.89       73.70     18.51 o 
  -5   6  10        0.05       -4.48     18.56 o 
  -4   6  10      118.35      131.08     17.94 o 
  -3   6  10      159.55      188.13     16.50 o 
  -2   6  10        1.57        1.10     12.64 o 
  -1   6  10       55.38       57.96     12.83 o 
   0   6  10      272.46      295.30     11.94 o 
   1   6  10      104.64      107.95     15.45 o 
   2   6  10        3.53       19.32     15.69 o 
   3   6  10       57.10       83.48     19.56 o 
  -4   7  10       17.86       27.67     17.79 o 
  -3   7  10        0.02      -11.54     16.12 o 
  -2   7  10       67.63       76.37     15.74 o 
  -1   7  10        1.81       -7.49     13.59 o 
   0   7  10        0.33       23.05     10.35 o 
   1   7  10       42.75       30.05     17.65 o 
   2   7  10       89.74       76.13     20.13 o 
  -3   8  10       32.29       47.18     18.75 o 
  -2   8  10      131.06       99.45     20.32 o 
  -1   8  10        0.03       12.64     17.08 o 
   0   8  10       27.08       26.44     19.27 o 
   1  -9  11        6.76       10.92     18.65 o 
  -1  -8  11        3.12       -8.87     17.22 o 
   0  -8  11       31.73       47.35     11.90 o 
   1  -8  11       88.08       89.39     17.41 o 
   2  -8  11       51.54       43.12     17.89 o 
   3  -8  11       14.59      -18.51     18.51 o 
  -3  -7  11       21.13        6.44     18.84 o 
  -2  -7  11        1.01        9.97     15.88 o 
  -1  -7  11      107.33      119.97     16.27 o 
   0  -7  11       98.71       90.54     10.97 o 
   1  -7  11        4.52       -1.19     13.17 o 
   2  -7  11       15.74       16.98     14.79 o 
   3  -7  11       38.12       29.72     17.32 o 
   4  -7  11        4.94       -9.73     17.32 o 
  -3  -6  11        1.35      -16.84     16.84 o 
  -2  -6  11      482.95      423.39     19.89 o 
  -1  -6  11      113.38      105.08     14.31 o 
   0  -6  11       32.01       34.39      8.44 o 
   1  -6  11      247.06      239.22     14.36 o 
   2  -6  11       98.19       86.43     14.88 o 
   3  -6  11        7.11       15.98     14.41 o 
   4  -6  11       26.66       39.30     18.22 o 
   5  -6  11       86.45      133.99     23.90 o 
  -4  -5  11       46.81       21.04     17.70 o 
  -3  -5  11      111.94      173.29     15.36 o 
  -2  -5  11       20.11       21.13     11.54 o 
  -1  -5  11        7.05       -1.81     10.26 o 
   0  -5  11      237.92      249.91     12.88 o 
   1  -5  11      468.70      499.42     16.93 o 
   2  -5  11       11.28       25.42     11.78 o 
   3  -5  11      157.06      143.34     15.45 o 
   4  -5  11      121.89      152.50     19.27 o 
   5  -5  11        9.84       -1.91     15.65 o 
  -5  -4  11        6.82       -1.57     18.60 o 
  -4  -4  11      103.01       80.28     17.22 o 
  -3  -4  11       16.84       22.47     12.55 o 
  -2  -4  11        1.47       14.55      9.97 o 
  -1  -4  11      349.45      296.98     13.36 o 
   0  -4  11      303.71      329.81      8.94 o 
   1  -4  11       12.92        5.77      8.54 o 
   2  -4  11      468.87      466.60     16.65 o 
   3  -4  11      412.04      372.39     19.51 o 
   4  -4  11       32.40       19.22     17.84 o 
   5  -4  11       27.85       43.22     20.94 o 
  -5  -3  11       58.43       34.53     18.27 o 
  -4  -3  11       72.72       99.84     14.55 o 
  -3  -3  11       17.32       -0.33     11.11 o 
  -2  -3  11     1094.29     1085.99     20.42 o 
  -1  -3  11      849.63      862.47     16.27 o 
   0  -3  11      143.88      163.23      6.66 o 
   1  -3  11     2128.80     2130.29     24.57 o 
   2  -3  11      592.86      636.99     17.74 o 
   3  -3  11       16.54       30.53     13.45 o 
   4  -3  11      105.13       97.40     18.46 o 
   5  -3  11       86.97       88.72     21.80 o 
  -5  -2  11        0.90       -2.67     15.84 o 
  -4  -2  11      228.89      225.24     15.22 o 
  -3  -2  11      908.86      976.33     19.75 o 
  -2  -2  11       18.26       17.70      7.58 o 
  -1  -2  11      328.12      323.17     10.68 o 
   0  -2  11     1550.71     1560.80     28.86 o 
   1  -2  11      871.11      833.99     16.84 o 
   2  -2  11        0.32       -6.15      6.15 o 
   3  -2  11      598.88      578.75     21.27 o 
   4  -2  11      308.54      356.22     20.46 o 
   5  -2  11        0.32        2.62     18.98 o 
  -6  -1  11        1.48        4.77     18.56 o 
  -5  -1  11      125.93      123.69     16.65 o 
  -4  -1  11      175.99      165.38     14.50 o 
  -3  -1  11        6.73        9.59      8.87 o 
  -2  -1  11      664.45      678.30     14.26 o 
  -1  -1  11      655.41      617.24     13.07 o 
   0  -1  11      636.01      614.89      9.97 o 
   1  -1  11      448.86      431.59     14.36 o 
   2  -1  11      820.03      854.26     20.37 o 
   3  -1  11      285.89      262.16     17.03 o 
   4  -1  11       33.18        3.72     15.60 o 
   5  -1  11      111.62       88.01     21.89 o 
  -6   0  11       45.96       56.19     18.51 o 
  -5   0  11       52.82       31.01     14.74 o 
  -4   0  11       13.35       -6.73     10.88 o 
  -3   0  11      115.57       91.06     10.21 o 
  -2   0  11     1297.58     1247.98     18.65 o 
  -1   0  11      356.58      340.10     11.93 o 
   0   0  11     3870.43     4019.22     91.18 o 
   1   0  11     1330.64     1231.19     21.47 o 
   2   0  11       56.35       39.69     10.26 o 
   3   0  11      142.79      171.15     14.64 o 
   4   0  11        4.81       24.52     14.69 o 
   5   0  11       59.58       73.22     20.37 o 
  -6   1  11       60.97       37.68     18.94 o 
  -5   1  11        1.02      -11.93     13.55 o 
  -4   1  11      150.42      130.75     13.59 o 
  -3   1  11      585.09      553.32     16.12 o 
  -2   1  11       67.01       76.03     10.92 o 
  -1   1  11      979.31      975.23     20.27 o 
   0   1  11      624.33      512.87      9.99 o 
   1   1  11      934.39      986.39     18.27 o 
   2   1  11       50.47       41.45      9.68 o 
   3   1  11      466.00      431.02     18.79 o 
   4   1  11      375.20      352.89     21.75 o 
   5   1  11        1.03       -7.54     15.12 o 
  -6   2  11        1.70       32.77     17.27 o 
  -5   2  11      193.10      191.85     16.31 o 
  -4   2  11      657.22      535.62     20.70 o 
  -3   2  11        5.22       36.16     14.17 o 
  -2   2  11     1315.88     1261.76     22.75 o 
  -1   2  11     2024.69     2042.09     24.71 o 
   0   2  11       59.70       51.02      9.09 o 
   1   2  11      193.74      185.17     11.07 o 
   2   2  11      929.18      955.24     20.56 o 
   3   2  11      502.65      516.11     19.80 o 
   4   2  11       35.51       34.39     16.12 o 
   5   2  11      112.14      122.88     21.94 o 
  -6   3  11       57.06       79.71     18.79 o 
  -5   3  11       30.64        7.73     21.08 o 
  -4   3  11       76.97       65.87     14.74 o 
  -3   3  11      182.51      208.74     13.17 o 
  -2   3  11      503.25      523.75     14.69 o 
  -1   3  11      658.13      617.19     15.84 o 
   0   3  11     1150.46     1191.71     38.04 o 
   1   3  11      737.49      775.98     17.41 o 
   2   3  11       12.03        6.92     10.68 o 
   3   3  11     1188.55     1186.25     26.81 o 
   4   3  11       97.09      134.51     17.89 o 
  -6   4  11        0.54       11.21     21.04 o 
  -5   4  11       37.75       44.46     16.84 o 
  -4   4  11      109.73       96.74     15.12 o 
  -3   4  11      105.24       98.88     12.93 o 
  -2   4  11        0.31        7.92      9.30 o 
  -1   4  11      171.95      188.89     12.02 o 
   0   4  11      447.95      412.60     16.70 o 
   1   4  11       60.47       69.26     11.16 o 
   2   4  11       43.95       51.47     12.59 o 
   3   4  11       97.69       88.53     17.08 o 
   4   4  11       18.90       20.32     18.70 o 
  -5   5  11       15.38       39.88     17.74 o 
  -4   5  11      156.70      171.00     17.65 o 
  -3   5  11        4.41        8.68     12.50 o 
  -2   5  11       76.68       70.31     11.88 o 
  -1   5  11     1169.87     1056.13     22.51 o 
   0   5  11        0.51        0.49      7.49 o 
   1   5  11       86.37       66.11     13.74 o 
   2   5  11      121.27      147.20     15.79 o 
   3   5  11       14.49       41.93     17.27 o 
  -5   6  11        8.05      -16.17     18.79 o 
  -4   6  11       43.62       32.15     17.27 o 
  -3   6  11      131.60      146.92     16.55 o 
  -2   6  11       43.29       52.95     13.50 o 
  -1   6  11        1.21       -9.11     12.16 o 
   0   6  11      198.32      181.67     11.33 o 
   1   6  11      201.61      216.56     17.70 o 
   2   6  11       73.92       72.46     17.74 o 
   3   6  11       27.27       54.81     18.89 o 
  -4   7  11       14.47       33.34     18.98 o 
  -3   7  11       15.91       -6.34     16.07 o 
  -2   7  11       26.21       33.06     15.65 o 
  -1   7  11        5.14       25.04     14.64 o 
   0   7  11       25.43       17.22     16.79 o 
   1   7  11        4.08        4.58     17.17 o 
   2   7  11       18.29       -2.62     17.89 o 
  -3   8  11       15.27      -16.60     18.98 o 
  -2   8  11        0.86       21.66     17.36 o 
  -1   8  11       30.39       38.45     18.32 o 
   0   8  11        1.26        8.45     13.04 o 
  -1  -8  12       24.31       19.99     17.65 o 
   0  -8  12        3.02       -1.36     11.60 o 
   1  -8  12       51.72       66.35     17.46 o 
   2  -8  12      175.80      197.00     20.37 o 
   3  -8  12        0.20       -5.01     17.70 o 
  -2  -7  12       37.83       37.78     17.65 o 
  -1  -7  12       33.75       33.91     16.03 o 
   0  -7  12      100.77       90.04     12.28 o 
   1  -7  12       51.02       72.84     15.45 o 
   2  -7  12        0.07       30.24     13.74 o 
   3  -7  12       30.21       55.76     17.32 o 
   4  -7  12       38.40       48.99     20.32 o 
  -3  -6  12        4.09       12.93     16.41 o 
  -2  -6  12       56.43       67.35     15.07 o 
  -1  -6  12      106.25      119.68     14.41 o 
   0  -6  12       18.93       10.10     12.59 o 
   1  -6  12       81.82       62.44     13.69 o 
   2  -6  12      143.85      169.76     14.88 o 
   3  -6  12       83.18      116.44     15.98 o 
   4  -6  12        0.13       58.29     18.41 o 
   5  -6  12       20.40       22.51     24.28 o 
  -4  -5  12        0.91       11.93     17.17 o 
  -3  -5  12      121.52      123.92     15.84 o 
  -2  -5  12       90.28       79.47     14.21 o 
  -1  -5  12       97.86      104.65     12.35 o 
   0  -5  12       17.97       20.73      7.35 o 
   1  -5  12       96.15       84.05     11.83 o 
   2  -5  12      240.51      248.33     15.55 o 
   3  -5  12       15.89        0.00     12.59 o 
   4  -5  12       87.53       96.64     19.27 o 
   5  -5  12       64.85       70.69     24.42 o 
  -4  -4  12       77.20      110.71     16.55 o 
  -3  -4  12      199.10      186.89     15.55 o 
  -2  -4  12       88.11       98.12     12.31 o 
  -1  -4  12      245.14      230.39     12.93 o 
   0  -4  12      615.38      615.84     11.60 o 
   1  -4  12      206.59      222.00     12.07 o 
   2  -4  12       64.64       73.03     11.83 o 
   3  -4  12      344.66      347.16     19.65 o 
   4  -4  12      178.75      176.59     20.99 o 
   5  -4  12        5.02       29.96     21.51 o 
  -5  -3  12       69.17       96.88     17.89 o 
  -4  -3  12      228.02      248.33     17.12 o 
  -3  -3  12       72.74       48.99     12.45 o 
  -2  -3  12      699.91      722.04     16.74 o 
  -1  -3  12     1382.41     1447.13     21.04 o 
   0  -3  12       28.17       22.91      5.94 o 
   1  -3  12      348.92      338.00     12.93 o 
   2  -3  12      744.35      619.91     20.46 o 
   3  -3  12      212.03      187.13     17.60 o 
   4  -3  12        0.67       -1.81     10.92 o 
   5  -3  12       97.89       93.21     23.18 o 
  -5  -2  12       24.95       36.30     16.41 o 
  -4  -2  12       53.96       28.86     13.40 o 
  -3  -2  12      433.69      416.28     16.36 o 
  -2  -2  12      312.41      289.06     12.07 o 
  -1  -2  12       76.12       85.19      7.92 o 
   0  -2  12      283.57      280.24     17.10 o 
   1  -2  12      994.05      988.97     18.75 o 
   2  -2  12      258.59      235.50     14.83 o 
   3  -2  12      231.23      233.11     16.89 o 
   4  -2  12      752.82      643.04     26.66 o 
   5  -2  12       37.51       83.00     19.75 o 
  -5  -1  12        8.92      -15.55     15.55 o 
  -4  -1  12      168.11      176.63     14.41 o 
  -3  -1  12      250.13      256.63     12.83 o 
  -2  -1  12        0.51       -0.67      6.53 o 
  -1  -1  12      275.58      251.95     10.49 o 
   0  -1  12      730.75      702.04     10.76 o 
   1  -1  12        8.61       -2.81      5.20 o 
   2  -1  12      315.42      327.27     15.98 o 
   3  -1  12      593.71      526.80     21.18 o 
   4  -1  12       57.06       56.95     16.60 o 
   5  -1  12        3.92       31.86     20.03 o 
  -6   0  12       16.80       -9.21     18.56 o 
  -5   0  12       79.47      109.04     15.84 o 
  -4   0  12      125.48      137.95     13.40 o 
  -3   0  12        0.59       -5.25      8.20 o 
  -2   0  12      920.27      910.98     17.17 o 
  -1   0  12     1092.99     1059.90     20.42 o 
   0   0  12     1482.90     1402.92     29.96 o 
   1   0  12      517.30      508.77     15.12 o 
   2   0  12      469.09      429.92     16.60 o 
   3   0  12       92.06       84.14     15.26 o 
   4   0  12        7.05       -9.25     11.35 o 
   5   0  12       88.57       96.69     21.32 o 
  -6   1  12       96.48       81.47     20.65 o 
  -5   1  12       66.43       71.55     14.74 o 
  -4   1  12        8.21       28.10     10.83 o 
  -3   1  12      736.31      670.38     19.03 o 
  -2   1  12      310.27      299.27     15.55 o 
  -1   1  12      217.02      230.82     13.74 o 
   0   1  12     1107.43     1142.59     50.23 o 
   1   1  12     2110.54     2033.31     26.57 o 
   2   1  12      242.35      214.13     14.31 o 
   3   1  12        4.91        2.10     12.83 o 
   4   1  12      566.62      578.41     25.04 o 
   5   1  12       37.69       21.18     21.27 o 
  -6   2  12        3.81       -4.53     18.03 o 
  -5   2  12      123.72      118.96     16.22 o 
  -4   2  12      341.26      332.42     18.46 o 
  -3   2  12      135.57      143.05     17.79 o 
  -2   2  12      360.33      358.94     15.65 o 
  -1   2  12     2233.31     2098.42     26.24 o 
   0   2  12      442.38      442.02      9.95 o 
   1   2  12        3.64        2.62      8.49 o 
   2   2  12      363.24      385.94     15.79 o 
   3   2  12      143.00      187.46     15.22 o 
   4   2  12        8.62       25.66     16.27 o 
   5   2  12       34.47       64.87     21.51 o 
  -6   3  12       31.19       47.08     18.79 o 
  -5   3  12      355.05      396.15     30.24 o 
  -4   3  12       21.11       28.10     14.88 o 
  -3   3  12        2.77       -7.87      9.54 o 
  -2   3  12      542.05      516.74     16.46 o 
  -1   3  12      884.65      970.84     19.03 o 
   0   3  12       87.54       85.92      6.96 o 
   1   3  12      541.00      534.91     16.74 o 
   2   3  12       62.20       56.33     12.26 o 
   3   3  12       87.51      106.51     15.55 o 
   4   3  12       21.83       10.92     19.08 o 
  -5   4  12        4.87      -14.21     16.03 o 
  -4   4  12       95.61       89.87     14.50 o 
  -3   4  12      316.41      311.67     16.46 o 
  -2   4  12      179.01      174.11     13.40 o 
  -1   4  12       14.85       12.02      9.44 o 
   0   4  12      354.66      350.84     13.19 o 
   1   4  12      397.82      378.17     16.60 o 
   2   4  12       11.78       21.42     13.31 o 
   3   4  12       55.15       68.78     16.46 o 
   4   4  12       60.09       54.57     20.75 o 
  -5   5  12      170.92      154.50     20.46 o 
  -4   5  12      172.20      177.30     17.41 o 
  -3   5  12       24.44       21.89     13.17 o 
  -2   5  12       21.07       20.27     11.26 o 
  -1   5  12      257.90      226.67     15.07 o 
   0   5  12       25.76       20.42      8.40 o 
   1   5  12       10.02       21.32     12.35 o 
   2   5  12      289.08      278.85     18.94 o 
   3   5  12       55.67       74.79     17.79 o 
  -5   6  12        3.73      -19.27     19.27 o 
  -4   6  12        0.32      -16.46     16.46 o 
  -3   6  12       51.48       52.09     15.36 o 
  -2   6  12      702.86      651.92     23.09 o 
  -1   6  12       61.83       65.54     14.21 o 
   0   6  12       35.53       12.24     10.44 o 
   1   6  12      170.81      182.50     17.08 o 
   2   6  12        6.29       17.08     17.12 o 
  -4   7  12       12.02       39.88     18.03 o 
  -3   7  12       50.37       73.55     16.93 o 
  -2   7  12       23.80       30.96     16.41 o 
  -1   7  12       13.29        5.10     15.41 o 
   0   7  12       51.49       29.21     12.33 o 
   1   7  12        6.15        6.34     17.36 o 
  -3   8  12        0.74        1.62     19.13 o 
  -2   8  12      110.33       93.92     20.27 o 
  -1   8  12       56.02       87.67     19.03 o 
   0   8  12        7.27       32.14     12.86 o 
  -1  -8  13       49.40       42.31     18.36 o 
   0  -8  13        5.78       19.64     12.20 o 
   1  -8  13       19.42       49.18     16.65 o 
   2  -8  13       58.24       75.18     18.84 o 
   3  -8  13       13.78       -3.05     18.51 o 
  -2  -7  13       35.36       81.85     17.22 o 
  -1  -7  13        0.08       -9.64     14.88 o 
   0  -7  13       35.34       67.22     16.24 o 
   1  -7  13      252.00      229.49     18.08 o 
   2  -7  13       11.11        8.16     16.17 o 
   3  -7  13        3.21      -14.98     16.17 o 
   4  -7  13       48.67       63.44     21.13 o 
  -3  -6  13       20.48       26.81     16.84 o 
  -2  -6  13        0.19      -13.88     13.88 o 
  -1  -6  13       41.46       54.19     12.93 o 
   0  -6  13      106.62      107.75     10.00 o 
   1  -6  13       12.09       22.42     13.02 o 
   2  -6  13       46.78       31.58     14.55 o 
   3  -6  13      120.37      131.27     17.94 o 
   4  -6  13       31.53       42.98     19.70 o 
  -4  -5  13       15.45       28.81     17.46 o 
  -3  -5  13       89.68      103.84     15.41 o 
  -2  -5  13      135.39      130.27     14.50 o 
  -1  -5  13      334.34      366.19     15.84 o 
   0  -5  13       93.09       98.81      9.54 o 
   1  -5  13      336.40      360.71     16.22 o 
   2  -5  13      391.34      405.36     18.75 o 
   3  -5  13       44.61       72.84     15.74 o 
   4  -5  13       14.57       19.13     19.18 o 
   5  -5  13       35.60       33.53     24.23 o 
  -4  -4  13       20.63       11.35     16.46 o 
  -3  -4  13      342.51      308.52     17.55 o 
  -2  -4  13      295.92      312.05     15.36 o 
  -1  -4  13       25.21       17.94      9.83 o 
   0  -4  13      433.39      419.71     29.24 o 
   1  -4  13      580.70      635.89     17.08 o 
   2  -4  13       68.01       81.28     12.50 o 
   3  -4  13       73.95       79.61     15.98 o 
   4  -4  13      181.93      199.39     22.28 o 
   5  -4  13       49.33       61.15     22.75 o 
  -5  -3  13       23.18        6.06     17.94 o 
  -4  -3  13      191.56      168.19     17.12 o 
  -3  -3  13       51.27       44.41     12.26 o 
  -2  -3  13      123.10      124.12     11.69 o 
  -1  -3  13      904.45      894.23     17.70 o 
   0  -3  13      357.64      326.64     27.98 o 
   1  -3  13        0.61        9.49      8.68 o 
   2  -3  13      400.47      378.83     17.03 o 
   3  -3  13      317.24      324.93     20.18 o 
   4  -3  13       22.62       10.78     17.17 o 
   5  -3  13       41.01       51.37     20.89 o 
  -5  -2  13       68.87       91.30     16.79 o 
  -4  -2  13        1.19       13.64     12.78 o 
  -3  -2  13       27.70       46.03     10.26 o 
  -2  -2  13      395.93      366.81     13.50 o 
  -1  -2  13      688.79      648.63     15.12 o 
   0  -2  13       47.46       55.04      5.80 o 
   1  -2  13      540.77      512.87     15.88 o 
   2  -2  13      515.13      541.73     18.08 o 
   3  -2  13       23.24       14.55     14.31 o 
   4  -2  13       58.73       55.81     17.60 o 
   5  -2  13       53.24       32.82     21.56 o 
  -5  -1  13       36.18       70.31     15.55 o 
  -4  -1  13       37.59       28.72     12.74 o 
  -3  -1  13      288.38      306.19     14.55 o 
  -2  -1  13      332.34      325.84     12.83 o 
  -1  -1  13       48.59       45.08      8.06 o 
   0  -1  13      590.32      563.02     21.87 o 
   1  -1  13      302.77      314.82     15.50 o 
   2  -1  13        2.56       -7.06      7.06 o 
   3  -1  13      383.42      365.62     18.89 o 
   4  -1  13      270.91      197.62     19.51 o 
   5  -1  13       62.72       68.93     20.80 o 
  -6   0  13        0.51        9.97     18.22 o 
  -5   0  13       31.62       36.59     14.60 o 
  -4   0  13      584.31      558.95     19.13 o 
  -3   0  13      134.11      130.41     11.35 o 
  -2   0  13      304.72      270.70     12.78 o 
  -1   0  13     1657.05     1603.92     24.99 o 
   0   0  13     1464.00     1434.77     36.94 o 
   1   0  13        0.38        4.48      8.40 o 
   2   0  13      412.27      373.83     16.93 o 
   3   0  13     1100.81     1147.76     28.10 o 
   4   0  13       22.86       24.90     16.65 o 
   5   0  13       48.38       38.92     21.37 o 
  -6   1  13       56.88       48.94     19.70 o 
  -5   1  13       56.38       56.57     15.60 o 
  -4   1  13       13.76       11.30     12.02 o 
  -3   1  13      298.73      249.95     14.88 o 
  -2   1  13      498.23      438.41     18.84 o 
  -1   1  13     3954.84     4090.76     41.17 o 
   0   1  13      507.83      580.00     11.38 o 
   1   1  13     1685.93     1692.64     25.90 o 
   2   1  13      829.89      846.44     21.66 o 
   3   1  13     1124.68     1146.04     26.57 o 
   4   1  13      339.22      371.25     22.28 o 
   5   1  13       75.49       99.12     22.47 o 
  -6   2  13       16.10       45.79     17.70 o 
  -5   2  13       29.48        6.06     15.17 o 
  -4   2  13      129.91      143.39     17.22 o 
  -3   2  13      403.56      461.64     22.80 o 
  -2   2  13       42.82       40.45     11.35 o 
  -1   2  13      146.51      148.54     11.59 o 
   0   2  13      907.31      889.13     14.24 o 
   1   2  13      268.41      249.09     12.88 o 
   2   2  13       22.03       39.02     10.88 o 
   3   2  13       85.45       85.91     15.50 o 
   4   2  13       65.39       73.36     19.18 o 
   5   2  13        0.25       -8.97     17.08 o 
  -6   3  13        3.22        6.87     17.89 o 
  -5   3  13       22.67       29.67     25.61 o 
  -4   3  13      211.15      211.84     19.22 o 
  -3   3  13      124.77       95.54     14.12 o 
  -2   3  13      110.27       91.15     11.30 o 
  -1   3  13     1064.75     1138.46     21.04 o 
   0   3  13      108.73      105.49      7.87 o 
   1   3  13      168.96      165.42     12.93 o 
   2   3  13       76.08       51.33     13.69 o 
   3   3  13      148.96      135.61     17.08 o 
   4   3  13        1.77       -3.29     14.93 o 
  -5   4  13       66.00       74.46     18.65 o 
  -4   4  13       14.56       35.15     13.98 o 
  -3   4  13      238.53      227.24     16.60 o 
  -2   4  13       85.55       76.70     12.40 o 
  -1   4  13       55.32       68.97     11.40 o 
   0   4  13       68.63       65.25      8.09 o 
   1   4  13      547.30      508.86     19.27 o 
   2   4  13      883.63      880.69     24.90 o 
   3   4  13        6.39       14.69     16.70 o 
   4   4  13       49.80       58.24     20.42 o 
  -5   5  13       19.29       40.64     18.65 o 
  -4   5  13       50.16       40.40     16.17 o 
  -3   5  13       80.04       67.26     14.74 o 
  -2   5  13        9.33        6.25     12.21 o 
  -1   5  13       13.72        6.15     12.40 o 
   0   5  13       71.10       89.10     18.05 o 
   1   5  13       20.74       20.70     13.50 o 
   2   5  13       45.99       35.25     16.03 o 
   3   5  13       86.21       64.44     20.65 o 
  -5   6  13        6.97       -1.57     19.46 o 
  -4   6  13       18.47       38.40     17.12 o 
  -3   6  13        0.26        0.86     14.83 o 
  -2   6  13        9.78       28.72     14.12 o 
  -1   6  13      213.90      203.30     17.22 o 
   0   6  13       10.92       28.34      9.69 o 
   1   6  13       41.95       43.17     16.22 o 
   2   6  13      106.56      130.94     19.46 o 
  -4   7  13        3.84       19.70     18.98 o 
  -3   7  13       46.68       26.28     18.03 o 
  -2   7  13       70.40       81.57     17.32 o 
  -1   7  13        0.02      -15.88     15.88 o 
   0   7  13       19.55       27.82     11.85 o 
   1   7  13       14.54       38.73     18.70 o 
  -2   8  13       15.39       22.94     18.46 o 
  -1   8  13       34.91       75.46     19.13 o 
  -1  -8  14       34.27       39.45     18.46 o 
   0  -8  14       23.04       29.97     12.31 o 
   1  -8  14        6.55        6.06     17.55 o 
   2  -8  14       26.32       16.89     19.65 o 
   3  -8  14       28.17       37.02     20.75 o 
  -2  -7  14        9.95       32.20     16.70 o 
  -1  -7  14       21.86       -6.25     15.98 o 
   0  -7  14        0.31       -9.87      9.87 o 
   1  -7  14        4.75        8.82     15.26 o 
   2  -7  14       69.16       70.36     16.89 o 
   3  -7  14        6.11       14.83     18.56 o 
   4  -7  14       16.51        8.11     21.94 o 
  -3  -6  14       35.41       80.09     16.93 o 
  -2  -6  14       55.18       59.58     15.60 o 
  -1  -6  14        0.21        5.96     12.50 o 
   0  -6  14      122.22      124.26     10.30 o 
   1  -6  14      139.90      136.57     16.03 o 
   2  -6  14        1.71       -4.96     12.59 o 
   3  -6  14       59.73       71.69     17.32 o 
   4  -6  14       58.51       97.26     20.89 o 
  -4  -5  14       58.19       56.57     18.22 o 
  -3  -5  14       38.92       46.56     15.79 o 
  -2  -5  14       45.48       51.95     13.83 o 
  -1  -5  14      388.34      421.14     17.46 o 
   0  -5  14      308.63      310.64     11.38 o 
   1  -5  14       33.87       22.42     12.12 o 
   2  -5  14      266.41      274.42     16.41 o 
   3  -5  14      171.74      187.51     18.60 o 
   4  -5  14       16.54       48.80     19.32 o 
   5  -5  14       13.15       10.40     24.28 o 
  -4  -4  14        5.57       -1.81     15.98 o 
  -3  -4  14      191.16      177.11     15.65 o 
  -2  -4  14      329.73      338.24     15.74 o 
  -1  -4  14       61.22       70.60     11.07 o 
   0  -4  14       65.55       63.87      7.35 o 
   1  -4  14      384.35      358.47     16.55 o 
   2  -4  14      318.80      330.28     16.03 o 
   3  -4  14        8.32       23.18     13.83 o 
   4  -4  14      268.33      217.04     23.33 o 
   5  -4  14       86.31       74.32     23.99 o 
  -5  -3  14        0.01      -17.55     17.55 o 
  -4  -3  14       55.67       79.66     14.69 o 
  -3  -3  14      187.43      185.89     14.26 o 
  -2  -3  14       13.72       18.32      9.97 o 
  -1  -3  14      138.76      103.03     10.78 o 
   0  -3  14      423.45      389.71     10.88 o 
   1  -3  14      180.25      157.60     12.50 o 
   2  -3  14       72.37       71.45     13.26 o 
   3  -3  14      289.17      284.77     18.65 o 
   4  -3  14       79.04       97.69     18.51 o 
   5  -3  14        0.10       43.79     20.08 o 
  -5  -2  14       50.57       51.52     17.51 o 
  -4  -2  14       73.87       69.98     14.55 o 
  -3  -2  14       79.20       78.47     11.64 o 
  -2  -2  14      130.09      108.57     10.97 o 
  -1  -2  14      878.51      830.60     17.79 o 
   0  -2  14      714.09      718.50     24.49 o 
   1  -2  14       53.02       32.05     10.64 o 
   2  -2  14      450.99      438.27     18.70 o 
   3  -2  14       16.10       26.90     14.36 o 
   4  -2  14        6.41        6.82     17.17 o 
   5  -2  14       22.70       49.46     19.99 o 
  -5  -1  14      145.12      138.57     17.60 o 
  -4  -1  14       19.46       25.71     12.55 o 
  -3  -1  14      137.52      132.42     12.31 o 
  -2  -1  14      614.64      664.22     16.60 o 
  -1  -1  14       63.28       70.31      9.30 o 
   0  -1  14      218.19      198.68     10.47 o 
   1  -1  14      902.72      906.40     21.37 o 
   2  -1  14      559.57      579.84     20.46 o 
   3  -1  14      569.66      588.71     23.23 o 
   4  -1  14      342.39      329.56     21.42 o 
   5  -1  14      177.40      173.06     22.90 o 
  -5   0  14        1.19       34.77     15.22 o 
  -4   0  14      439.33      390.19     18.36 o 
  -3   0  14      410.05      364.05     15.50 o 
  -2   0  14        0.58       21.13      8.92 o 
  -1   0  14     1862.69     1827.68     27.24 o 
   0   0  14     1145.94     1131.93     28.31 o 
   1   0  14      480.55      537.96     17.79 o 
   2   0  14       23.74       20.18     11.35 o 
   3   0  14      449.06      467.51     20.42 o 
   4   0  14       97.30       88.15     19.27 o 
   5   0  14        4.12       56.00     20.27 o 
  -6   1  14       10.01        7.35     18.70 o 
  -5   1  14      464.75      446.19     21.04 o 
  -4   1  14       87.41       87.10     13.74 o 
  -3   1  14        1.81       -0.57      8.59 o 
  -2   1  14      305.56      277.71     17.27 o 
  -1   1  14      160.81      201.10     15.26 o 
   0   1  14        1.38        3.66      5.32 o 
   1   1  14      575.91      611.90     17.70 o 
   2   1  14      667.07      672.00     19.84 o 
   3   1  14       56.98       40.40     15.55 o 
   4   1  14       47.51       71.36     17.36 o 
   5   1  14       55.97       76.99     22.90 o 
  -6   2  14       17.86       42.02     17.84 o 
  -5   2  14        8.23        7.73     16.07 o 
  -4   2  14       17.48       20.32     16.17 o 
  -3   2  14      395.09      495.94     24.09 o 
  -2   2  14      672.93      678.25     21.23 o 
  -1   2  14      123.67      101.98     12.12 o 
   0   2  14      464.38      456.43     10.79 o 
   1   2  14      427.70      401.92     16.07 o 
   2   2  14        1.77       -0.29      9.64 o 
   3   2  14        0.95      -11.11     11.11 o 
   4   2  14       83.27       98.21     19.18 o 
  -5   3  14        9.54       32.77     25.61 o 
  -4   3  14      284.05      294.40     22.32 o 
  -3   3  14      272.32      296.07     17.32 o 
  -2   3  14       19.15       25.61     10.73 o 
  -1   3  14      658.36      661.36     17.22 o 
   0   3  14      284.16      303.71     10.05 o 
   1   3  14        1.41       -9.06      9.06 o 
   2   3  14      267.74      253.19     17.17 o 
   3   3  14      177.68      154.88     19.08 o 
   4   3  14       37.59       -0.95     16.79 o 
  -5   4  14       36.08       22.13     18.70 o 
  -4   4  14       13.73       15.26     14.60 o 
  -3   4  14       65.00       83.38     13.50 o 
  -2   4  14     1532.68     1524.11     28.05 o 
  -1   4  14      279.71      292.26     15.26 o 
   0   4  14       30.18       19.81      8.16 o 
   1   4  14      315.63      339.34     17.89 o 
   2   4  14       13.84       -1.53     12.88 o 
   3   4  14       10.03        9.06     17.32 o 
  -5   5  14       24.38       13.55     19.70 o 
  -4   5  14        0.39       -3.48     14.64 o 
  -3   5  14      110.77       94.64     15.65 o 
  -2   5  14       66.15       59.34     13.45 o 
  -1   5  14        5.83        7.58     12.12 o 
   0   5  14       87.47       85.40     10.13 o 
   1   5  14       86.20       72.84     15.12 o 
   2   5  14        0.29       22.42     15.79 o 
   3   5  14       42.55       39.69     20.08 o 
  -4   6  14       56.17       49.04     17.98 o 
  -3   6  14       36.50       28.67     16.03 o 
  -2   6  14       82.45       76.61     15.84 o 
  -1   6  14      252.04      236.93     18.36 o 
   0   6  14      103.49      135.45     11.57 o 
   1   6  14        3.37        2.96     16.46 o 
   2   6  14       36.83       45.46     18.89 o 
  -4   7  14        1.74        4.91     19.22 o 
  -3   7  14        1.85       -2.96     16.79 o 
  -2   7  14       42.08       71.50     17.60 o 
  -1   7  14       10.72        8.44     16.98 o 
   0   7  14        0.13       33.70     22.92 o 
   1   7  14       83.70       84.19     19.51 o 
  -1  -8  15        7.90       20.18     18.94 o 
   0  -8  15       21.63       24.00     12.87 o 
   1  -8  15        3.23       -3.96     17.51 o 
   2  -8  15        1.06       13.07     18.98 o 
  -2  -7  15        1.56      -15.03     17.89 o 
  -1  -7  15       43.00       40.78     17.12 o 
   0  -7  15       47.44       61.72     11.78 o 
   1  -7  15        1.00       -2.58     15.07 o 
   2  -7  15       82.15       59.67     18.70 o 
   3  -7  15       38.94       37.59     19.99 o 
   4  -7  15        0.04      -16.93     18.65 o 
  -3  -6  15       37.49       70.12     17.41 o 
  -2  -6  15      131.46      165.57     17.65 o 
  -1  -6  15       40.45       49.80     14.79 o 
   0  -6  15       23.23       25.29     12.28 o 
   1  -6  15      204.94      212.27     16.50 o 
   2  -6  15       65.20       80.23     16.46 o 
   3  -6  15        1.52       -9.87     14.79 o 
   4  -6  15       39.56       34.39     21.99 o 
  -4  -5  15       46.00       42.02     18.27 o 
  -3  -5  15       77.33       82.00     16.70 o 
  -2  -5  15        1.19      -12.78     12.78 o 
  -1  -5  15      223.43      212.89     14.88 o 
   0  -5  15      339.73      334.95     11.81 o 
   1  -5  15       27.80       39.11     12.26 o 
   2  -5  15       51.77       58.72     14.83 o 
   3  -5  15      147.39      178.83     18.84 o 
   4  -5  15       74.52       72.60     21.75 o 
   5  -5  15        0.04        4.48     24.52 o 
  -4  -4  15       11.50        0.48     16.93 o 
  -3  -4  15       19.30       13.26     13.50 o 
  -2  -4  15      141.59      149.73     13.17 o 
  -1  -4  15      227.84      279.14     13.93 o 
   0  -4  15       53.01       57.27      7.82 o 
   1  -4  15       51.01       40.64     11.78 o 
   2  -4  15      313.57      274.85     18.41 o 
   3  -4  15       89.80       62.77     16.74 o 
   4  -4  15       41.05       48.13     19.08 o 
   5  -4  15       53.80       35.15     24.37 o 
  -5  -3  15       22.06       40.16     18.75 o 
  -4  -3  15        0.60      -15.07     15.07 o 
  -3  -3  15      112.01      167.76     13.59 o 
  -2  -3  15      168.85      165.38     12.64 o 
  -1  -3  15       48.68       54.00     10.06 o 
   0  -3  15      181.27      166.07      8.47 o 
   1  -3  15      318.52      351.60     15.65 o 
   2  -3  15       13.26       15.84     12.74 o 
   3  -3  15      268.96      240.69     18.94 o 
   4  -3  15       92.55      147.82     18.65 o 
   5  -3  15       48.00       58.62     21.42 o 
  -5  -2  15        6.20        0.00     16.12 o 
  -4  -2  15      109.07      126.17     15.84 o 
  -3  -2  15      328.94      323.79     15.88 o 
  -2  -2  15        3.33        8.20      9.16 o 
  -1  -2  15      447.83      447.00     14.26 o 
   0  -2  15     1507.76     1531.93     26.90 o 
   1  -2  15      108.57      114.86     12.78 o 
   2  -2  15      114.13       98.21     14.98 o 
   3  -2  15      414.93      443.85     22.37 o 
   4  -2  15      121.98      117.06     20.18 o 
   5  -2  15        0.22      -11.11     15.07 o 
  -5  -1  15       51.95       52.14     17.41 o 
  -4  -1  15      136.02      121.54     14.60 o 
  -3  -1  15        6.41        0.33     10.73 o 
  -2  -1  15      452.85      484.68     15.03 o 
  -1  -1  15     1991.33     1857.82     25.76 o 
   0  -1  15        0.08        0.31      5.03 o 
   1  -1  15      697.51      627.26     21.89 o 
   2  -1  15     1380.48     1417.65     29.67 o 
   3  -1  15       25.35       31.29     15.17 o 
   4  -1  15      186.07      184.07     20.08 o 
   5  -1  15      180.17      169.67     24.23 o 
  -5   0  15        3.50       16.55     15.07 o 
  -4   0  15      120.27      140.05     14.21 o 
  -3   0  15      495.61      487.92     17.17 o 
  -2   0  15      288.50      250.71     14.93 o 
  -1   0  15      166.16      195.14     13.36 o 
   0   0  15      574.23      640.49     14.12 o 
   1   0  15      982.86     1001.03     23.85 o 
   2   0  15      101.56       92.87     13.88 o 
   3   0  15       74.11       83.62     15.41 o 
   4   0  15       95.10      100.84     19.51 o 
   5   0  15        4.10       36.16     21.70 o 
  -5   1  15        0.83       19.22     15.55 o 
  -4   1  15      122.16      116.15     15.45 o 
  -3   1  15      237.30      222.43     16.07 o 
  -2   1  15        0.85      -10.02     10.02 o 
  -1   1  15      430.49      451.91     18.70 o 
   0   1  15      356.62      361.39     11.35 o 
   1   1  15       39.88       23.04     11.21 o 
   2   1  15       66.44       81.85     13.31 o 
   3   1  15      266.89      292.40     19.08 o 
   4   1  15       17.73        1.19     19.37 o 
   5   1  15        9.83        7.35     22.23 o 
  -5   2  15      109.53       99.98     18.22 o 
  -4   2  15        5.21      -11.07     11.07 o 
  -3   2  15      115.98      147.11     19.70 o 
  -2   2  15       26.48       21.27     13.02 o 
  -1   2  15      520.13      515.83     18.32 o 
   0   2  15        8.75       -3.29      5.06 o 
   1   2  15      271.13      289.30     14.98 o 
   2   2  15     2655.10     2747.76     37.92 o 
   3   2  15       58.56       72.50     15.60 o 
   4   2  15       31.70       29.29     19.51 o 
  -5   3  15        0.81       -0.43     14.31 o 
  -4   3  15       89.00      114.62     19.94 o 
  -3   3  15      192.20      189.32     16.79 o 
  -2   3  15       37.31       38.59     12.35 o 
  -1   3  15       30.63       24.85     10.73 o 
   0   3  15      164.90      179.43      9.54 o 
   1   3  15      119.38      114.34     13.31 o 
   2   3  15       13.20        1.76     14.07 o 
   3   3  15      127.75      122.92     19.32 o 
   4   3  15       88.48       61.34     21.75 o 
  -5   4  15        6.43       35.82     18.27 o 
  -4   4  15       48.24       61.06     15.60 o 
  -3   4  15        1.62        0.81     13.26 o 
  -2   4  15       34.77        2.29     12.97 o 
  -1   4  15      416.93      438.79     18.36 o 
   0   4  15      275.62      303.79     22.47 o 
   1   4  15       26.96        3.29     13.36 o 
   2   4  15      149.40      152.88     17.60 o 
   3   4  15       57.73       66.64     18.03 o 
  -5   5  15       74.96       77.18     20.80 o 
  -4   5  15       18.28      -10.68     15.69 o 
  -3   5  15      115.25       99.60     15.74 o 
  -2   5  15      179.17      198.48     15.98 o 
  -1   5  15       53.22       72.46     13.55 o 
   0   5  15       23.67       34.20      9.64 o 
   1   5  15        3.05       -5.25     13.12 o 
   2   5  15       46.52       56.95     17.70 o 
   3   5  15        3.39       58.58     17.98 o 
  -4   6  15       53.19       93.97     18.22 o 
  -3   6  15      103.06      106.80     17.08 o 
  -2   6  15       26.37       24.42     15.22 o 
  -1   6  15      108.76      110.81     16.46 o 
   0   6  15      126.47      128.09     14.43 o 
   1   6  15       23.28       47.65     17.17 o 
   2   6  15        0.25      -15.45     16.84 o 
  -3   7  15       17.61       46.51     18.65 o 
  -2   7  15        3.49        9.73     17.27 o 
  -1   7  15       23.08       32.48     17.08 o 
   0   7  15       11.56       -5.83     11.56 o 
   0  -8  16        9.45       21.75     12.80 o 
   1  -8  16       21.91        3.77     19.60 o 
   2  -8  16       10.02        9.59     19.70 o 
  -2  -7  16        2.89      -11.73     18.03 o 
  -1  -7  16       26.24       35.11     16.79 o 
   0  -7  16      125.04      145.72     13.57 o 
   1  -7  16       14.60       29.00     16.60 o 
   2  -7  16       38.41       59.29     18.08 o 
   3  -7  16       61.08       92.87     20.65 o 
  -3  -6  16       11.48       -3.05     17.70 o 
  -2  -6  16      120.10      119.01     17.84 o 
  -1  -6  16      104.39      134.47     15.69 o 
   0  -6  16        8.36       21.88      9.70 o 
   1  -6  16       77.94       83.24     15.41 o 
   2  -6  16      112.99       96.02     17.46 o 
   3  -6  16       31.14        6.01     20.08 o 
   4  -6  16       12.05      -17.17     17.17 o 
  -4  -5  16        7.98       -3.15     18.08 o 
  -3  -5  16       62.22       86.48     17.65 o 
  -2  -5  16       46.13       55.09     14.26 o 
  -1  -5  16       27.12       22.13     13.26 o 
   0  -5  16      158.82      160.35     10.46 o 
   1  -5  16      130.63      101.89     14.83 o 
   2  -5  16        4.57       20.32     13.93 o 
   3  -5  16       46.51       91.30     17.46 o 
   4  -5  16       74.70      102.89     21.04 o 
  -4  -4  16       48.30       82.62     17.12 o 
  -3  -4  16       16.17       21.56     14.17 o 
  -2  -4  16        2.23       -3.15     11.69 o 
  -1  -4  16      202.39      205.54     13.98 o 
   0  -4  16      318.01      316.58     14.43 o 
   1  -4  16       50.27       38.73     12.31 o 
   2  -4  16      126.38      117.96     16.31 o 
   3  -4  16       37.38       37.73     16.79 o 
   4  -4  16        3.24       13.83     19.60 o 
   5  -4  16        9.24       14.98     22.61 o 
  -5  -3  16       58.04       38.30     19.22 o 
  -4  -3  16       56.09       64.92     16.41 o 
  -3  -3  16        6.60       -6.25     12.35 o 
  -2  -3  16      186.52      183.12     13.74 o 
  -1  -3  16       86.84       57.48     11.73 o 
   0  -3  16        9.95        3.98      7.04 o 
   1  -3  16      257.12      266.64     15.79 o 
   2  -3  16      181.96      196.52     16.74 o 
   3  -3  16      484.40      525.99     22.32 o 
   4  -3  16       36.80       44.36     19.03 o 
   5  -3  16      109.23      179.59     23.04 o 
  -5  -2  16       10.87       29.38     17.22 o 
  -4  -2  16       64.08       55.43     14.88 o 
  -3  -2  16      426.42      440.75     17.84 o 
  -2  -2  16      166.69      140.76     12.59 o 
  -1  -2  16      178.42      159.46     12.40 o 
   0  -2  16     1159.62     1131.56     46.48 o 
   1  -2  16      582.85      568.49     19.80 o 
   2  -2  16       61.40       52.37     14.64 o 
   3  -2  16      231.67      218.70     19.65 o 
   4  -2  16      185.34      185.46     21.85 o 
   5  -2  16       21.34       26.38     22.13 o 
  -5  -1  16      175.95      159.37     19.18 o 
  -4  -1  16      190.25      162.90     16.36 o 
  -3  -1  16       29.19       42.93     12.16 o 
  -2  -1  16      137.43      133.32     11.97 o 
  -1  -1  16       62.26       40.59     10.30 o 
   0  -1  16      193.39      171.66     14.57 o 
   1  -1  16       94.23       19.46     15.74 o 
   2  -1  16     1184.50     1240.63     28.52 o 
   3  -1  16      172.14      175.54     17.84 o 
   4  -1  16       14.85       45.98     17.46 o 
   5  -1  16       85.53       77.70     22.66 o 
  -5   0  16       11.68       10.64     16.27 o 
  -4   0  16        0.30        0.38     13.26 o 
  -3   0  16      289.94      291.07     15.60 o 
  -2   0  16     1217.18     1054.84     23.99 o 
  -1   0  16      282.69      277.66     16.17 o 
   0   0  16       57.61       55.13     12.71 o 
   1   0  16      571.06      625.06     19.46 o 
   2   0  16      243.80      258.25     18.08 o 
   3   0  16       42.05       43.88     15.74 o 
   4   0  16       34.64       25.42     18.94 o 
   5   0  16       20.52       53.19     21.66 o 
  -5   1  16        8.63      -13.02     15.26 o 
  -4   1  16       73.13       46.89     15.26 o 
  -3   1  16      501.10      423.91     21.13 o 
  -2   1  16      398.99      498.13     21.13 o 
  -1   1  16      390.10      391.90     19.08 o 
   0   1  16      565.05      606.87     46.03 o 
   1   1  16       27.80       22.51     11.88 o 
   2   1  16      152.57      149.68     15.31 o 
   3   1  16      214.89      196.33     19.27 o 
   4   1  16      111.15      117.34     21.32 o 
  -5   2  16       86.03      110.43     18.36 o 
  -4   2  16       63.10       77.42     18.75 o 
  -3   2  16        0.15       15.60     17.27 o 
  -2   2  16     2187.65     2395.07     38.30 o 
  -1   2  16      501.84      452.82     18.41 o 
   0   2  16      238.04      251.75     10.44 o 
   1   2  16       47.74       24.71     12.97 o 
   2   2  16      137.77      103.80     16.55 o 
   3   2  16      140.22      127.26     18.79 o 
   4   2  16        0.64        8.35     19.65 o 
  -5   3  16       52.37       78.51     30.10 o 
  -4   3  16        2.59       14.31     18.22 o 
  -3   3  16       46.51       35.39     14.60 o 
  -2   3  16      144.68      128.69     15.17 o 
  -1   3  16       83.75      101.27     12.12 o 
   0   3  16       28.63       37.79      7.88 o 
   1   3  16      402.30      404.97     19.22 o 
   2   3  16       26.53       21.23     14.98 o 
   3   3  16       27.63       17.79     17.74 o 
   4   3  16       81.63       75.13     22.66 o 
  -5   4  16        0.62       -2.96     15.07 o 
  -4   4  16       57.99       48.94     16.74 o 
  -3   4  16       90.56       59.10     16.07 o 
  -2   4  16       59.69       36.82     13.88 o 
  -1   4  16      358.92      341.15     17.79 o 
   0   4  16      480.36      471.93     21.49 o 
   1   4  16      132.66      124.07     16.07 o 
   2   4  16       65.94       76.27     16.36 o 
   3   4  16       64.73       67.78     19.84 o 
  -5   5  16       60.91       59.96     20.84 o 
  -4   5  16       53.30       58.43     18.17 o 
  -3   5  16       79.25       72.89     16.74 o 
  -2   5  16      125.18      121.35     15.50 o 
  -1   5  16       84.96       95.88     14.88 o 
   0   5  16        2.99        1.42      9.12 o 
   1   5  16      180.62      182.31     17.65 o 
   2   5  16       84.96       73.46     19.08 o 
  -4   6  16       12.65       17.03     18.51 o 
  -3   6  16       41.68       37.02     17.36 o 
  -2   6  16       13.26       32.20     15.45 o 
  -1   6  16        4.00       -0.86     14.12 o 
   0   6  16       62.14       67.49     13.40 o 
   1   6  16       58.60       51.52     18.94 o 
  -3   7  16       33.93       11.45     19.65 o 
  -2   7  16        8.18       30.34     16.93 o 
  -1   7  16       16.14       28.43     17.51 o 
   0   7  16       27.65       37.22     15.19 o 
   0  -8  17       16.95        7.18     13.51 o 
   1  -8  17       30.09       33.29     19.32 o 
   2  -8  17       26.10       43.41     20.51 o 
  -2  -7  17       18.17       18.41     18.41 o 
  -1  -7  17        5.85       12.55     17.03 o 
   0  -7  17      102.40      109.19     22.09 o 
   1  -7  17       45.23       52.80     18.27 o 
   2  -7  17        1.87       -4.25     16.31 o 
   3  -7  17       33.59       39.88     21.85 o 
  -3  -6  17        1.31      -17.17     17.17 o 
  -2  -6  17       46.22       42.98     17.51 o 
  -1  -6  17       82.69       78.94     15.98 o 
   0  -6  17       41.61       39.39     14.02 o 
   1  -6  17        0.48      -13.98     13.98 o 
   2  -6  17       56.82       39.88     17.36 o 
   3  -6  17       98.56       92.16     21.13 o 
   4  -6  17        0.08        0.00     16.79 o 
  -3  -5  17       12.91       14.26     16.84 o 
  -2  -5  17       67.04       70.17     15.74 o 
  -1  -5  17       34.05       23.99     13.64 o 
   0  -5  17       10.27        4.64      8.79 o 
   1  -5  17      123.69      119.87     15.50 o 
   2  -5  17       60.48       98.07     16.84 o 
   3  -5  17      103.56       73.79     20.08 o 
   4  -5  17       30.44       18.98     22.56 o 
  -4  -4  17       22.08        4.01     17.60 o 
  -3  -4  17       77.58       77.18     15.60 o 
  -2  -4  17       83.29       84.38     14.17 o 
  -1  -4  17       20.57       44.03     11.21 o 
   0  -4  17      437.68      454.24     12.85 o 
   1  -4  17      274.68      275.37     16.17 o 
   2  -4  17        5.94       -5.20     11.11 o 
   3  -4  17       65.12       60.72     18.75 o 
   4  -4  17       53.18       41.07     21.99 o 
  -4  -3  17      113.43      104.89     17.84 o 
  -3  -3  17       41.87       30.29     13.83 o 
  -2  -3  17       59.39       68.50     12.59 o 
  -1  -3  17      661.31      743.31     20.56 o 
   0  -3  17       38.29       41.48      7.86 o 
   1  -3  17       72.84       57.76     12.88 o 
   2  -3  17      377.25      342.58     19.99 o 
   3  -3  17      159.70      168.19     18.89 o 
   4  -3  17        0.38        3.67     18.94 o 
   5  -3  17       89.00      123.21     23.90 o 
  -5  -2  17       44.63       37.78     18.08 o 
  -4  -2  17        8.24        6.44     14.50 o 
  -3  -2  17      264.06      243.75     16.65 o 
  -2  -2  17      350.91      369.68     15.74 o 
  -1  -2  17        1.49       -2.48      8.35 o 
   0  -2  17      311.63      288.24     22.28 o 
   1  -2  17      748.28      747.51     21.80 o 
   2  -2  17      835.09      940.07     25.19 o 
   3  -2  17       19.97       -7.92     11.50 o 
   4  -2  17       86.55      107.04     20.13 o 
   5  -2  17       30.73       46.51     22.04 o 
  -5  -1  17        0.64       10.21     16.79 o 
  -4  -1  17      106.28      130.51     15.36 o 
  -3  -1  17      134.57      159.60     13.64 o 
  -2  -1  17        5.28       -1.43      9.02 o 
  -1  -1  17       14.13       -2.58      7.78 o 
   0  -1  17      458.73      421.31     13.12 o 
   1  -1  17       50.91      -13.69     13.69 o 
   2  -1  17       34.32        1.38     14.93 o 
   3  -1  17      328.45      342.73     21.56 o 
   4  -1  17       27.70       46.32     18.41 o 
   5  -1  17        9.50        6.58     23.09 o 
  -5   0  17       36.41       45.36     16.79 o 
  -4   0  17       54.14       41.31     14.41 o 
  -3   0  17       31.18       38.26     12.50 o 
  -2   0  17       68.13       54.43     12.93 o 
  -1   0  17     1052.12     1036.57     26.38 o 
   0   0  17       76.60       94.14      9.46 o 
   1   0  17       51.30       75.18     12.31 o 
   2   0  17     2128.13     2420.68     37.59 o 
   3   0  17      250.65      220.37     19.60 o 
   4   0  17        1.24       -2.19     13.36 o 
  -5   1  17       32.19       40.26     16.74 o 
  -4   1  17        1.27        5.06     14.31 o 
  -3   1  17      287.85      244.61     18.32 o 
  -2   1  17      314.20      189.85     24.57 o 
  -1   1  17        7.66        7.63     12.59 o 
   0   1  17      228.08      247.38     16.84 o 
   1   1  17      139.52      158.51     15.07 o 
   2   1  17        0.95       21.61     13.26 o 
   3   1  17       66.11       80.66     16.46 o 
   4   1  17      145.22      126.21     23.28 o 
  -5   2  17        9.98       46.51     18.22 o 
  -4   2  17       58.44       92.06     21.51 o 
  -3   2  17       40.45       32.77     18.70 o 
  -2   2  17        3.48       -0.91      8.59 o 
  -1   2  17      183.63      174.92     15.55 o 
   0   2  17      703.33      690.50     36.51 o 
   1   2  17       16.72       12.64     13.07 o 
   2   2  17       32.72       26.38     15.36 o 
   3   2  17      165.41      190.47     19.70 o 
   4   2  17       14.58       19.56     19.94 o 
  -5   3  17      100.37       80.37     34.30 o 
  -4   3  17       91.27       92.25     22.47 o 
  -3   3  17       89.78      119.01     16.93 o 
  -2   3  17      170.78      192.90     15.88 o 
  -1   3  17      260.36      242.13     16.84 o 
   0   3  17        9.23        2.25      8.82 o 
   1   3  17       37.12       22.71     13.45 o 
   2   3  17      119.45      114.77     17.70 o 
   3   3  17        4.14      -10.40     14.31 o 
  -5   4  17        2.79       48.70     20.56 o 
  -4   4  17       29.52       24.37     17.79 o 
  -3   4  17      282.34      271.89     19.46 o 
  -2   4  17       50.95       71.88     13.64 o 
  -1   4  17      119.49      115.20     14.60 o 
   0   4  17      338.18      393.56     13.12 o 
   1   4  17      183.54      198.58     17.55 o 
   2   4  17        3.18       18.65     16.79 o 
   3   4  17       14.15       31.67     19.99 o 
  -4   5  17       50.37       40.78     18.65 o 
  -3   5  17       13.27       23.13     15.50 o 
  -2   5  17       13.69       15.93     14.41 o 
  -1   5  17       45.56       57.14     15.17 o 
   0   5  17       49.18       60.56     11.05 o 
   1   5  17        0.97        9.68     16.55 o 
   2   5  17       50.97       80.33     19.80 o 
  -4   6  17        1.44       17.74     19.13 o 
  -3   6  17        4.01       22.18     16.22 o 
  -2   6  17       47.99       40.64     17.51 o 
  -1   6  17       20.33       38.83     16.46 o 
   0   6  17        7.93       24.99     11.74 o 
   1   6  17       40.21       37.49     18.84 o 
  -2   7  17       31.02       43.69     19.18 o 
  -1   7  17        1.56       13.40     17.41 o 
   0   7  17       11.64       22.60     13.64 o 
  -1  -7  18        0.62       13.50     17.65 o 
   0  -7  18       34.72       13.62     12.82 o 
   1  -7  18       45.29       59.39     17.94 o 
   2  -7  18        9.08       38.02     19.22 o 
   3  -7  18        0.54      -18.17     18.17 o 
  -2  -6  18        1.81      -16.31     16.31 o 
  -1  -6  18       30.48       23.42     15.98 o 
   0  -6  18       71.88       72.84     11.72 o 
   1  -6  18       49.73       70.55     15.74 o 
   2  -6  18        1.40        1.05     16.93 o 
   3  -6  18       31.65       30.34     21.18 o 
   4  -6  18        8.61       21.47     23.33 o 
  -3  -5  18        2.55       13.74     16.65 o 
  -2  -5  18       25.25       19.75     15.03 o 
  -1  -5  18       28.85       53.14     13.64 o 
   0  -5  18       24.51       19.76     18.82 o 
   1  -5  18       42.03       41.36     14.79 o 
   2  -5  18       63.95       69.74     17.74 o 
   3  -5  18      119.69      133.80     20.89 o 
   4  -5  18        0.20        4.25     22.23 o 
  -4  -4  18        0.52      -15.07     17.60 o 
  -3  -4  18       84.34       88.82     16.46 o 
  -2  -4  18      215.73      250.66     16.41 o 
  -1  -4  18       18.74       25.85     12.21 o 
   0  -4  18      251.91      246.82     11.84 o 
   1  -4  18      382.02      406.40     19.70 o 
   2  -4  18       51.07       70.83     16.84 o 
   3  -4  18       12.86       24.57     17.41 o 
   4  -4  18       73.85       91.15     21.47 o 
  -4  -3  18       90.68      106.32     18.17 o 
  -3  -3  18      123.16      108.66     15.17 o 
  -2  -3  18        0.53      -11.83     11.83 o 
  -1  -3  18      143.90      143.58     13.59 o 
   0  -3  18      131.00      137.08     18.82 o 
   1  -3  18        7.83       -9.44      9.44 o 
   2  -3  18      426.98      404.21     20.13 o 
   3  -3  18      221.21      254.91     20.84 o 
   4  -3  18       29.36       23.04     20.75 o 
  -5  -2  18       36.93       58.19     18.70 o 
  -4  -2  18       11.34       23.18     15.07 o 
  -3  -2  18       71.21       63.68     14.21 o 
  -2  -2  18     1026.33     1065.76     23.33 o 
  -1  -2  18      220.07      224.91     14.74 o 
   0  -2  18        6.32        9.84      8.27 o 
   1  -2  18      329.73      303.56     18.51 o 
   2  -2  18       77.25       47.84     17.22 o 
   3  -2  18       55.84       35.92     17.36 o 
   4  -2  18        5.91       28.10     18.17 o 
  -5  -1  18       22.51       38.21     17.89 o 
  -4  -1  18       14.28       53.38     13.31 o 
  -3  -1  18      163.50      149.97     15.22 o 
  -2  -1  18      474.65      462.69     18.03 o 
  -1  -1  18        2.98       -1.67      7.92 o 
   0  -1  18      342.86      341.45     12.80 o 
   1  -1  18      179.91       87.39     19.56 o 
   2  -1  18        1.37       -2.91      9.83 o 
   3  -1  18      186.47      184.17     19.37 o 
   4  -1  18       93.05       98.31     21.32 o 
  -5   0  18       27.64        3.48     17.84 o 
  -4   0  18      114.51      110.66     15.45 o 
  -3   0  18       55.03       46.51     14.17 o 
  -2   0  18      779.81      738.64     22.32 o 
  -1   0  18      855.61      919.04     25.90 o 
   0   0  18      324.61      385.13     34.99 o 
   1   0  18       61.17       49.04     14.02 o 
   2   0  18      192.69      199.24     17.08 o 
   3   0  18      268.74      279.62     20.61 o 
   4   0  18       44.50       66.35     19.89 o 
  -5   1  18       61.78       60.15     18.41 o 
  -4   1  18       53.14       61.91     15.98 o 
  -3   1  18        0.88       12.55     15.07 o 
  -2   1  18      134.37      119.49     18.84 o 
  -1   1  18      150.07      148.63     17.41 o 
   0   1  18        2.30       -5.78      5.78 o 
   1   1  18      917.41      976.23     25.61 o 
   2   1  18       66.63       64.49     15.50 o 
   3   1  18        0.08       -8.87     11.21 o 
   4   1  18       76.57       68.31     21.23 o 
  -5   2  18       11.93       24.66     19.27 o 
  -4   2  18       24.24       70.88     19.56 o 
  -3   2  18       52.14       72.50     20.03 o 
  -2   2  18      300.04      310.86     20.37 o 
  -1   2  18       18.26       -3.58      8.16 o 
   0   2  18      776.81      699.62     16.56 o 
   1   2  18      592.08      582.75     23.28 o 
   2   2  18        0.01        7.82     15.41 o 
   3   2  18       99.66      112.57     19.80 o 
   4   2  18       34.99       48.89     21.70 o 
  -5   3  18       52.36       55.24     31.10 o 
  -4   3  18      166.70      181.74     24.66 o 
  -3   3  18      466.59      473.33     24.71 o 
  -2   3  18       81.16       80.80     15.31 o 
  -1   3  18      264.52      226.00     17.60 o 
   0   3  18       75.56       74.47     10.04 o 
   1   3  18      149.44      133.13     16.27 o 
   2   3  18      130.20      158.46     17.70 o 
   3   3  18       65.75       85.62     20.61 o 
  -5   4  18        7.60       -1.05     14.98 o 
  -4   4  18        1.30       -1.81     13.50 o 
  -3   4  18      150.93      104.61     18.27 o 
  -2   4  18       80.68       90.25     14.83 o 
  -1   4  18        0.62      -10.92     11.21 o 
   0   4  18       77.70       82.41     14.33 o 
   1   4  18      169.37      171.24     18.08 o 
   2   4  18       77.92       95.97     18.56 o 
   3   4  18        3.26      -12.40     16.46 o 
  -4   5  18       20.65       16.27     18.65 o 
  -3   5  18       31.54       13.26     16.98 o 
  -2   5  18       27.27       29.91     15.17 o 
  -1   5  18        1.58       -6.15     12.64 o 
   0   5  18       65.81       89.07     11.08 o 
   1   5  18       37.00       53.42     17.12 o 
   2   5  18        9.78        4.87     19.08 o 
  -3   6  18        4.05       11.30     17.65 o 
  -2   6  18       29.33       20.32     17.89 o 
  -1   6  18       57.46       92.16     17.94 o 
   0   6  18       11.87       15.85     12.74 o 
   1   6  18        5.96       -6.68     17.22 o 
  -2   7  18       42.78       25.90     19.70 o 
  -1   7  18        3.92       -1.57     17.17 o 
  -1  -7  19       11.61       64.97     16.74 o 
   0  -7  19        0.42       -9.62     12.00 o 
   1  -7  19       19.60       18.94     19.03 o 
   2  -7  19       28.98       72.65     19.80 o 
  -2  -6  19       17.30       19.84     17.74 o 
  -1  -6  19        1.94       33.96     15.45 o 
   0  -6  19       45.80       48.35     11.80 o 
   1  -6  19      115.95      116.44     18.22 o 
   2  -6  19       16.86        9.30     19.03 o 
   3  -6  19        4.35       12.16     20.84 o 
  -3  -5  19       36.16       51.71     17.32 o 
  -2  -5  19        1.17       27.43     14.36 o 
  -1  -5  19      113.69      130.89     15.79 o 
   0  -5  19       76.62       78.99     18.41 o 
   1  -5  19        0.69       -1.57     12.21 o 
   2  -5  19       29.64       47.60     16.50 o 
   3  -5  19      106.52       75.27     21.66 o 
   4  -5  19       16.69        2.86     23.42 o 
  -4  -4  19        8.02      -18.41     18.41 o 
  -3  -4  19       31.83        7.82     16.22 o 
  -2  -4  19      140.18      143.96     16.07 o 
  -1  -4  19      113.67      118.06     14.64 o 
   0  -4  19       29.90       19.93      9.53 o 
   1  -4  19      248.91      259.87     18.65 o 
   2  -4  19      722.96      712.11     27.28 o 
   3  -4  19        5.52      -13.17     13.17 o 
   4  -4  19       22.68       24.80     21.27 o 
  -4  -3  19       27.92       94.88     15.84 o 
  -3  -3  19      113.78      108.52     16.46 o 
  -2  -3  19       10.26       24.95     12.31 o 
  -1  -3  19        1.44        2.29     11.78 o 
   0  -3  19      122.05      133.41     10.51 o 
   1  -3  19      155.13      149.40     16.17 o 
   2  -3  19        1.03      -10.97     10.97 o 
   3  -3  19      167.07      160.32     20.84 o 
   4  -3  19       73.49       64.20     21.75 o 
  -4  -2  19       37.37       53.33     17.22 o 
  -3  -2  19        0.50        4.48     13.31 o 
  -2  -2  19       18.84       12.21     12.35 o 
  -1  -2  19      494.01      476.29     19.56 o 
   0  -2  19      313.83      307.06     12.12 o 
   1  -2  19        0.85       -7.44      9.40 o 
   2  -2  19      514.25      581.18     23.71 o 
   3  -2  19      196.72      203.58     20.27 o 
   4  -2  19       22.37       62.58     19.13 o 
  -5  -1  19       40.71       22.90     19.08 o 
  -4  -1  19       14.64       -5.96     14.45 o 
  -3  -1  19       66.86       72.79     14.31 o 
  -2  -1  19      526.28      542.35     19.89 o 
  -1  -1  19       69.70       67.45     13.93 o 
   0  -1  19       68.11       78.44     10.24 o 
   1  -1  19       47.11      -17.70     17.70 o 
   2  -1  19       38.63       41.31     15.74 o 
   3  -1  19       24.81       61.68     16.12 o 
   4  -1  19       89.20       84.29     21.37 o 
  -5   0  19        1.31       19.03     17.27 o 
  -4   0  19       50.99       44.17     15.84 o 
  -3   0  19      153.40      138.71     16.41 o 
  -2   0  19       28.84       17.51     14.07 o 
  -1   0  19      160.35      145.10     16.36 o 
   0   0  19      381.36      370.46     15.78 o 
   1   0  19       99.70       97.59     16.65 o 
   2   0  19       22.35       28.19     15.65 o 
   3   0  19      137.21      137.38     18.98 o 
   4   0  19       90.93       79.80     21.51 o 
  -5   1  19       68.53       59.39     19.08 o 
  -4   1  19      137.98      125.26     19.22 o 
  -3   1  19      109.08      114.81     18.65 o 
  -2   1  19       12.63        4.25     16.70 o 
  -1   1  19      298.28      359.71     20.99 o 
   0   1  19      107.79      114.52     11.06 o 
   1   1  19      310.90      279.81     19.03 o 
   2   1  19      133.21      140.38     16.89 o 
   3   1  19       37.12       17.03     17.94 o 
   4   1  19        6.44       39.73     20.42 o 
  -5   2  19       32.33       11.64     21.66 o 
  -4   2  19        1.02        2.15     21.70 o 
  -3   2  19      136.36      156.27     22.28 o 
  -2   2  19      418.48      414.66     24.09 o 
  -1   2  19       15.35       -2.53      8.97 o 
   0   2  19      373.39      391.30     14.00 o 
   1   2  19      555.38      552.75     22.80 o 
   2   2  19       57.98       63.35     16.74 o 
   3   2  19        9.57       16.55     18.70 o 
   4   2  19       17.99        8.20     23.13 o 
  -5   3  19       12.95       12.50     30.38 o 
  -4   3  19      129.56      175.58     25.33 o 
  -3   3  19       34.19       11.69     17.60 o 
  -2   3  19        3.48       31.67     14.31 o 
  -1   3  19       98.29      104.84     15.55 o 
   0   3  19      109.04      103.74     10.98 o 
   1   3  19        1.84       10.21     14.31 o 
   2   3  19       33.46       76.18     17.65 o 
   3   3  19       90.32       77.23     21.70 o 
  -4   4  19       37.46       28.72     20.13 o 
  -3   4  19       15.84       15.88     16.27 o 
  -2   4  19       66.39       69.88     16.07 o 
  -1   4  19       66.32       62.82     15.45 o 
   0   4  19       11.19        0.13     10.64 o 
   1   4  19       47.04       75.80     16.60 o 
   2   4  19       96.78      107.13     19.75 o 
  -4   5  19        0.20       -3.01     16.17 o 
  -3   5  19       61.64       56.14     17.65 o 
  -2   5  19       97.92      109.85     17.89 o 
  -1   5  19       23.62       26.33     16.36 o 
   0   5  19       26.87       21.32     12.13 o 
   1   5  19       37.91       38.30     18.22 o 
   2   5  19        0.27      -16.27     16.27 o 
  -3   6  19       15.16       26.62     18.36 o 
  -2   6  19        3.23       -6.82     15.55 o 
  -1   6  19       33.82        4.39     18.89 o 
   0   6  19       47.41       62.13     17.27 o 
  -1  -7  20        5.68      -18.03     18.03 o 
   0  -7  20        9.27       31.05     33.34 o 
   1  -7  20        0.71       -7.97     16.79 o 
   2  -7  20       19.82       23.37     20.94 o 
  -2  -6  20       49.57       95.54     17.55 o 
  -1  -6  20       47.61       60.87     17.98 o 
   0  -6  20        5.46        6.05     14.72 o 
   1  -6  20       98.10       83.05     19.46 o 
   2  -6  20       21.45      -16.84     16.84 o 
   3  -6  20        3.27       10.02     21.56 o 
  -3  -5  20       59.22       63.92     18.89 o 
  -2  -5  20       38.76       30.58     17.22 o 
  -1  -5  20       32.20       62.53     15.45 o 
   0  -5  20       59.91       76.72     24.54 o 
   1  -5  20       15.24       18.70     15.26 o 
   2  -5  20       47.17       41.55     18.51 o 
   3  -5  20       73.89       78.80     22.37 o 
   4  -5  20       55.19      105.89     24.71 o 
  -4  -4  20       29.63       37.06     19.65 o 
  -3  -4  20        0.46       -2.29     15.65 o 
  -2  -4  20      365.09      384.94     20.42 o 
  -1  -4  20      162.23      176.68     16.79 o 
   0  -4  20       32.55       31.31     10.00 o 
   1  -4  20       59.59       60.15     15.79 o 
   2  -4  20        2.31       -6.30     12.26 o 
   3  -4  20       60.86       62.92     20.56 o 
   4  -4  20        0.21       45.27     21.75 o 
  -4  -3  20        0.10        2.05     17.55 o 
  -3  -3  20       42.39       51.28     15.12 o 
  -2  -3  20       99.38      121.92     14.41 o 
  -1  -3  20      101.97      123.07     14.31 o 
   0  -3  20       29.44       29.70      9.90 o 
   1  -3  20      216.19      240.65     18.27 o 
   2  -3  20       58.09       59.96     16.50 o 
   3  -3  20       53.00       34.58     19.18 o 
   4  -3  20       64.10       69.45     22.47 o 
  -4  -2  20       45.21       58.91     16.79 o 
  -3  -2  20       63.35       62.44     15.22 o 
  -2  -2  20       25.25       41.69     13.31 o 
  -1  -2  20      372.29      380.79     17.70 o 
   0  -2  20      455.99      390.87     14.19 o 
   1  -2  20      215.13      226.05     18.03 o 
   2  -2  20       81.09      121.59     16.70 o 
   3  -2  20      141.14      104.42     20.27 o 
   4  -2  20       81.81       96.21     21.85 o 
  -5  -1  20       23.07        3.24     18.98 o 
  -4  -1  20       92.42       97.93     17.41 o 
  -3  -1  20      132.85      113.24     16.07 o 
  -2  -1  20      156.92      182.36     14.93 o 
  -1  -1  20      151.42      138.00     15.88 o 
   0  -1  20        7.77        0.04      7.81 o 
   1  -1  20     1070.09     1145.61     33.01 o 
   2  -1  20       53.04       84.00     16.70 o 
   3  -1  20       13.32       26.33     16.84 o 
   4  -1  20       32.70       11.83     20.80 o 
  -5   0  20       16.30       28.43     18.46 o 
  -4   0  20        1.92       45.08     15.60 o 
  -3   0  20       30.11       17.84     15.98 o 
  -2   0  20      155.25      159.13     17.08 o 
  -1   0  20       20.34      -11.64     11.64 o 
   0   0  20      222.70      208.98     13.88 o 
   1   0  20      651.55      738.87     26.04 o 
   2   0  20      201.01      230.06     19.27 o 
   3   0  20       24.28       36.06     17.46 o 
   4   0  20       65.61       89.82     21.94 o 
  -5   1  20       16.93       16.98     18.94 o 
  -4   1  20      117.00      133.85     19.41 o 
  -3   1  20      779.36      786.15     30.10 o 
  -2   1  20        9.37       -7.73     10.59 o 
  -1   1  20      216.70      245.56     19.65 o 
   0   1  20      274.73      318.84     14.00 o 
   1   1  20        0.31       -3.43      9.87 o 
   2   1  20      103.25      126.31     17.46 o 
   3   1  20       91.61       93.87     18.56 o 
   4   1  20       24.68       29.91     22.61 o 
  -5   2  20       24.87       13.17     22.75 o 
  -4   2  20        1.85      -13.21     13.98 o 
  -3   2  20       68.76       91.35     22.04 o 
  -2   2  20      276.61      322.02     23.23 o 
  -1   2  20       89.10       74.36     17.03 o 
   0   2  20        4.78        8.03     10.04 o 
   1   2  20      315.04      262.68     21.08 o 
   2   2  20      157.50      129.03     20.37 o 
   3   2  20       21.45       32.34     20.37 o 
  -5   3  20        1.39       11.64     31.20 o 
  -4   3  20       42.97       55.52     25.28 o 
  -3   3  20       26.57       61.06     18.79 o 
  -2   3  20       42.13       33.96     15.65 o 
  -1   3  20        0.11       -2.19     10.11 o 
   0   3  20       33.44       29.45     10.91 o 
   1   3  20      105.78       99.07     17.65 o 
   2   3  20        2.08        7.25     17.36 o 
   3   3  20       45.24       29.67     20.32 o 
  -4   4  20        1.02       -2.91     14.31 o 
  -3   4  20       15.80       17.60     17.51 o 
  -2   4  20       10.12       11.21     15.60 o 
  -1   4  20      116.21      143.48     17.32 o 
   0   4  20       88.56      106.28     18.27 o 
   1   4  20        0.68       12.50     15.98 o 
   2   4  20       36.16       41.83     20.18 o 
  -4   5  20       11.27       11.30     20.27 o 
  -3   5  20       10.98       -9.06     15.84 o 
  -2   5  20      107.37       98.88     19.89 o 
  -1   5  20       84.46       84.14     18.13 o 
   0   5  20        0.10        0.71     10.65 o 
   1   5  20       22.74        1.81     19.70 o 
  -3   6  20       19.03       38.21     19.32 o 
  -2   6  20        3.80        1.72     18.89 o 
  -1   6  20        2.16       10.45     17.98 o 
   0   6  20       51.96       56.99     14.37 o 
   0  -7  21       20.19       12.80     14.47 o 
   1  -7  21        4.58       -8.25     17.51 o 
  -2  -6  21        9.98       -9.30     18.17 o 
  -1  -6  21       85.43       98.36     18.70 o 
   0  -6  21        7.86       19.48     12.14 o 
   1  -6  21       28.94       38.59     19.27 o 
   2  -6  21      261.64      267.74     26.00 o 
   3  -6  21       15.88       32.77     22.80 o 
  -3  -5  21       36.12       26.57     18.51 o 
  -2  -5  21       32.04       35.92     17.70 o 
  -1  -5  21        1.23        3.82     16.12 o 
   0  -5  21       14.78       19.44     11.01 o 
   1  -5  21       45.78       46.60     17.89 o 
   2  -5  21        1.91        9.44     18.79 o 
   3  -5  21       22.93       37.16     21.04 o 
  -3  -4  21        5.97        9.54     16.36 o 
  -2  -4  21        2.57       -7.63     14.69 o 
  -1  -4  21      141.43      146.96     16.50 o 
   0  -4  21      182.62      188.31     12.30 o 
   1  -4  21       13.01       -0.38     12.50 o 
   2  -4  21       38.42       28.91     18.36 o 
   3  -4  21       91.32       78.09     22.23 o 
   4  -4  21       20.28       28.76     22.85 o 
  -4  -3  21       12.58       16.84     18.08 o 
  -3  -3  21        8.62      -11.45     15.98 o 
  -2  -3  21      115.63      124.02     16.60 o 
  -1  -3  21      174.62      174.44     16.98 o 
   0  -3  21        4.59        5.15      9.11 o 
   1  -3  21        2.73        2.58     15.74 o 
   2  -3  21      123.37      118.53     19.41 o 
   3  -3  21        1.92       28.38     18.70 o 
   4  -3  21       24.96       37.78     21.23 o 
  -4  -2  21       12.51       17.70     16.93 o 
  -3  -2  21      144.99      158.89     17.36 o 
  -2  -2  21        2.19       -2.58     11.02 o 
  -1  -2  21       66.15       77.51     14.50 o 
   0  -2  21      228.77      235.32     26.47 o 
   1  -2  21       96.14      119.35     17.36 o 
   2  -2  21       44.42      -14.41     14.41 o 
   3  -2  21       22.77      -13.31     14.26 o 
   4  -2  21      100.97       99.26     23.23 o 
  -4  -1  21      127.30      130.17     19.08 o 
  -3  -1  21       45.23       34.06     15.22 o 
  -2  -1  21        4.31       -4.96     10.45 o 
  -1  -1  21       91.63       92.35     16.79 o 
   0  -1  21       81.78       98.78     11.79 o 
   1  -1  21      248.75      -20.61     20.61 o 
   2  -1  21       28.91       46.41     16.84 o 
   3  -1  21       62.59       50.61     19.75 o 
   4  -1  21        0.53        0.67     21.56 o 
  -5   0  21       35.58       47.75     19.13 o 
  -4   0  21       15.02       25.09     17.55 o 
  -3   0  21       10.30       -2.72     12.02 o 
  -2   0  21      296.12      243.32     20.84 o 
  -1   0  21      250.50      320.21     19.60 o 
   0   0  21       56.60       12.53     13.00 o 
   1   0  21      536.34      586.95     24.52 o 
   2   0  21      297.10      362.43     21.94 o 
   3   0  21        4.01       16.70     18.27 o 
   4   0  21        0.70       32.05     20.51 o 
  -5   1  21        0.16        3.63     19.60 o 
  -4   1  21       56.55       52.85     19.70 o 
  -3   1  21      280.76      281.67     24.14 o 
  -2   1  21       45.21       -7.82     12.31 o 
  -1   1  21       46.03       83.24     16.46 o 
   0   1  21      283.16      307.65     29.84 o 
   1   1  21        8.05       -3.24     10.11 o 
   2   1  21       11.47       12.16     16.65 o 
   3   1  21       71.01      101.03     19.56 o 
  -5   2  21        7.75      -12.12     16.22 o 
  -4   2  21      136.35      161.66     28.24 o 
  -3   2  21        2.92        8.87     19.22 o 
  -2   2  21      102.41      164.80     19.32 o 
  -1   2  21      123.46      124.35     19.08 o 
   0   2  21       10.96       11.53     10.64 o 
   1   2  21       41.06       37.25     16.36 o 
   2   2  21      126.17      173.53     19.22 o 
   3   2  21       85.94       53.71     22.13 o 
  -4   3  21        2.92        9.78     24.95 o 
  -3   3  21       23.81       43.88     20.27 o 
  -2   3  21       95.07      101.31     16.98 o 
  -1   3  21       77.65       70.36     16.41 o 
   0   3  21        0.46        9.77     13.62 o 
   1   3  21      101.39      147.49     17.84 o 
   2   3  21       35.89       59.53     19.56 o 
   3   3  21        6.51       20.37     20.56 o 
  -4   4  21       32.88       31.91     21.47 o 
  -3   4  21       56.02       79.61     19.84 o 
  -2   4  21        6.50       29.76     16.27 o 
  -1   4  21       44.34       19.99     17.32 o 
   0   4  21      104.17       85.60     13.44 o 
   1   4  21       37.85       21.13     18.89 o 
   2   4  21        0.64        9.40     19.89 o 
  -3   5  21        2.99        4.25     18.60 o 
  -2   5  21       45.83       76.42     18.22 o 
  -1   5  21       35.26       40.21     18.03 o 
   0   5  21        9.52       30.94     16.07 o 
   1   5  21        8.21       -3.58     15.26 o 
  -2   6  21       11.60       17.03     18.60 o 
  -1   6  21        2.66       23.28     18.75 o 
  -1  -6  22       58.58       88.48     19.70 o 
   0  -6  22       39.62       68.04     17.10 o 
   1  -6  22        1.10       -2.86     16.03 o 
   2  -6  22        3.72      -16.84     16.84 o 
  -2  -5  22       20.17      -15.50     16.89 o 
  -1  -5  22       35.78       41.02     16.70 o 
   0  -5  22        1.58       23.70     11.21 o 
   1  -5  22       71.97       57.91     19.70 o 
   2  -5  22       42.11       96.31     20.65 o 
   3  -5  22        0.07       44.55     21.75 o 
  -3  -4  22       19.45       40.83     18.17 o 
  -2  -4  22       13.19        3.43     16.74 o 
  -1  -4  22       58.05       88.39     16.03 o 
   0  -4  22      211.96      230.66     17.65 o 
   1  -4  22      246.12      252.05     20.65 o 
   2  -4  22        2.45       22.56     19.41 o 
   3  -4  22       36.21       47.41     20.89 o 
  -4  -3  22       27.44      -17.79     18.32 o 
  -3  -3  22      192.19      166.81     19.89 o 
  -2  -3  22       30.59       21.51     15.69 o 
  -1  -3  22      124.51      138.90     17.22 o 
   0  -3  22       63.20       76.49     11.42 o 
   1  -3  22      390.63      408.65     22.90 o 
   2  -3  22       52.64       68.88     18.70 o 
   3  -3  22       13.77       10.54     19.89 o 
   4  -3  22        3.18        4.77     22.13 o 
  -4  -2  22        0.71       20.08     17.51 o 
  -3  -2  22       25.19       11.64     16.98 o 
  -2  -2  22       53.92       69.50     15.45 o 
  -1  -2  22       13.57       14.60     14.93 o 
   0  -2  22       21.01       31.80     14.24 o 
   1  -2  22      142.11      113.81     19.51 o 
   2  -2  22      260.46      265.21     22.85 o 
   3  -2  22       10.83        4.82     18.79 o 
   4  -2  22       63.43       95.69     22.61 o 
  -4  -1  22       49.31       43.50     18.89 o 
  -3  -1  22      322.28      279.76     21.32 o 
  -2  -1  22      130.96      126.79     17.03 o 
  -1  -1  22       15.89       28.76     15.17 o 
   0  -1  22      117.76      146.29     13.29 o 
   1  -1  22      192.30       50.09     23.13 o 
   2  -1  22        7.66       27.28     16.12 o 
   3  -1  22       67.49       90.87     19.84 o 
   4  -1  22       59.51       96.26     22.23 o 
  -4   0  22        2.22       21.66     18.08 o 
  -3   0  22        0.14       16.17     16.22 o 
  -2   0  22      155.05      159.70     20.22 o 
  -1   0  22      355.68      231.73     26.14 o 
   0   0  22      282.35      321.02     15.84 o 
   1   0  22      239.37      295.26     19.32 o 
   2   0  22      244.79      299.99     21.85 o 
   3   0  22       54.17       65.44     20.13 o 
  -4   1  22       17.74       36.35     20.32 o 
  -3   1  22       52.35       41.88     21.32 o 
  -2   1  22       91.28       80.18     21.04 o 
  -1   1  22        4.61      -11.21     11.21 o 
   0   1  22       24.69       39.90     11.16 o 
   1   1  22       48.59       74.56     17.22 o 
   2   1  22       20.74       15.69     17.70 o 
   3   1  22       13.74       18.89     19.80 o 
  -4   2  22        2.02        7.92     25.23 o 
  -3   2  22       26.38       48.18     22.09 o 
  -2   2  22        2.05       -3.53     10.92 o 
  -1   2  22       78.91       52.09     19.03 o 
   0   2  22      140.79      157.67     13.29 o 
   1   2  22       23.12        1.76     17.74 o 
   2   2  22       19.37       56.43     17.89 o 
   3   2  22       72.82      104.46     21.99 o 
  -4   3  22       33.89       19.99     27.14 o 
  -3   3  22        0.09       20.56     19.84 o 
  -2   3  22       66.36       56.57     18.17 o 
  -1   3  22      199.95      248.57     20.27 o 
   0   3  22       51.92       57.77     12.11 o 
   1   3  22       21.15       38.97     18.17 o 
   2   3  22       37.19       44.79     20.51 o 
  -4   4  22        4.07       16.93     22.85 o 
  -3   4  22       41.20       52.04     20.08 o 
  -2   4  22       41.72       34.77     18.70 o 
  -1   4  22        1.91        8.87     17.08 o 
   0   4  22       56.00       67.53     13.41 o 
   1   4  22       67.47       69.88     20.37 o 
   2   4  22       11.33        9.21     22.28 o 
  -3   5  22       20.39       -8.73     15.55 o 
  -2   5  22        2.23       16.65     18.03 o 
  -1   5  22      122.27      193.90     20.65 o 
   0   5  22       23.76       34.18     13.58 o 
  -1  -6  23       21.49       14.93     19.18 o 
   0  -6  23       55.15       68.89     14.52 o 
   1  -6  23        6.60       48.08     19.03 o 
   2  -6  23        1.39       -1.05     17.08 o 
  -2  -5  23        4.93       12.02     18.13 o 
  -1  -5  23       46.62       55.09     18.41 o 
   0  -5  23       24.96       36.77     13.03 o 
   1  -5  23       52.23       56.24     19.89 o 
   2  -5  23       75.72       69.17     23.13 o 
   3  -5  23        6.93       -9.92     16.89 o 
  -3  -4  23       37.54        8.20     20.27 o 
  -2  -4  23       22.79       -5.96     15.31 o 
  -1  -4  23        1.64       25.38     15.74 o 
   0  -4  23       89.71      103.10     13.31 o 
   1  -4  23      120.78      145.63     19.94 o 
   2  -4  23       20.52       -2.72     14.60 o 
   3  -4  23        0.12       14.88     21.51 o 
  -3  -3  23        2.03        1.05     16.89 o 
  -2  -3  23       13.23        0.48     16.46 o 
  -1  -3  23       18.67       15.07     16.74 o 
   0  -3  23       52.40       29.81     20.46 o 
   1  -3  23       26.40       41.98     18.46 o 
   2  -3  23        1.27      -13.26     13.26 o 
   3  -3  23       26.49       12.16     21.85 o 
  -4  -2  23       32.78       54.19     18.75 o 
  -3  -2  23        1.29        6.15     16.79 o 
  -2  -2  23       72.72       83.62     17.51 o 
  -1  -2  23      123.63      124.31     17.65 o 
   0  -2  23        1.68       -8.16      8.16 o 
   1  -2  23       58.38       62.01     18.03 o 
   2  -2  23      307.88      191.47     28.14 o 
   3  -2  23       74.54       90.77     21.61 o 
  -4  -1  23        1.62       -3.96     16.22 o 
  -3  -1  23      224.73      196.48     21.08 o 
  -2  -1  23      174.52      158.08     19.08 o 
  -1  -1  23        7.38        7.68     16.55 o 
   0  -1  23      202.96      246.76     38.80 o 
   1  -1  23       93.21      -16.60     16.60 o 
   2  -1  23        0.98       -2.91     12.26 o 
   3  -1  23       24.45       28.72     19.99 o 
  -4   0  23      168.92      105.37     22.85 o 
  -3   0  23        6.50       17.79     16.89 o 
  -2   0  23       30.75        8.87     18.65 o 
  -1   0  23      238.70      138.28     24.28 o 
   0   0  23        2.57      -12.90     12.90 o 
   1   0  23       15.79       -5.82     12.07 o 
   2   0  23      102.42      103.18     19.22 o 
   3   0  23       89.47      121.49     21.61 o 
  -4   1  23        7.17       16.50     20.84 o 
  -3   1  23        2.24       -5.58     13.50 o 
  -2   1  23       66.58       34.77     21.56 o 
  -1   1  23       70.98       26.62     19.03 o 
   0   1  23       13.21       17.24     11.59 o 
   1   1  23       35.18       45.03     17.79 o 
   2   1  23       88.39      124.26     20.08 o 
   3   1  23        1.67       36.97     19.41 o 
  -4   2  23        8.09       39.69     24.57 o 
  -3   2  23       57.31       59.29     25.09 o 
  -2   2  23       30.53       12.16     19.46 o 
  -1   2  23        7.60       -1.19     11.16 o 
   0   2  23      132.68      133.45     17.10 o 
   1   2  23      105.45      119.68     19.18 o 
   2   2  23        7.61        4.67     18.65 o 
  -4   3  23       45.67       74.32     26.81 o 
  -3   3  23       29.73       15.36     23.09 o 
  -2   3  23        6.89       39.64     18.46 o 
  -1   3  23       92.15       95.45     20.08 o 
   0   3  23       99.52      130.69     35.42 o 
   1   3  23        0.20       -1.81     13.07 o 
   2   3  23       12.23       57.57     20.27 o 
  -3   4  23       16.50       12.78     20.70 o 
  -2   4  23       45.77       57.14     18.60 o 
  -1   4  23       10.22       12.59     17.74 o 
   0   4  23       10.47       13.52     13.07 o 
   1   4  23       46.73       48.27     20.80 o 
  -2   5  23        2.10        3.96     18.79 o 
  -1   5  23        5.69       -5.58     16.07 o 
   0   5  23       19.13       -2.83     11.16 o 
   0  -6  24       37.54       57.39     40.16 o 
   1  -6  24       87.00       76.89     23.80 o 
  -2  -5  24        0.04       35.68     18.75 o 
  -1  -5  24       22.13       16.98     18.75 o 
   0  -5  24       58.68       60.67     14.20 o 
   1  -5  24       31.91       48.42     20.70 o 
   2  -5  24       31.44       69.21     21.42 o 
  -3  -4  24        7.19       -6.87     18.36 o 
  -2  -4  24       20.41       51.85     17.89 o 
  -1  -4  24       15.50       41.69     17.17 o 
   0  -4  24        0.11       -9.53     10.13 o 
   1  -4  24       29.63       16.41     19.84 o 
   2  -4  24       64.07       72.98     22.56 o 
   3  -4  24       27.50       55.71     23.23 o 
  -3  -3  24       60.59       79.33     18.98 o 
  -2  -3  24       98.40      103.32     19.51 o 
  -1  -3  24        6.95       28.57     16.46 o 
   0  -3  24        2.73       13.87     11.74 o 
   1  -3  24      125.10      156.69     21.13 o 
   2  -3  24       12.09       30.96     19.41 o 
   3  -3  24       15.34       -8.97     16.98 o 
  -3  -2  24       19.14       30.62     18.32 o 
  -2  -2  24       17.10       -2.96     14.17 o 
  -1  -2  24      145.80      111.86     18.98 o 
   0  -2  24      665.47      716.21     20.19 o 
   1  -2  24        8.23       26.81     17.22 o 
   2  -2  24      172.88      117.44     24.90 o 
   3  -2  24      109.14      145.96     22.37 o 
  -4  -1  24        0.56       -4.10     16.27 o 
  -3  -1  24       36.43       35.39     18.51 o 
  -2  -1  24      127.22       99.88     19.80 o 
  -1  -1  24       53.69       53.71     17.89 o 
   0  -1  24       17.76       26.73     20.92 o 
   1  -1  24       31.55      -14.55     14.55 o 
   2  -1  24       15.57       36.82     18.41 o 
   3  -1  24        0.05       -5.44     15.45 o 
  -4   0  24        1.99       29.05     19.84 o 
  -3   0  24       29.54       61.58     18.75 o 
  -2   0  24        3.58       -4.10     12.31 o 
  -1   0  24       60.83       64.73     18.65 o 
   0   0  24       78.73      103.16     13.49 o 
   1   0  24       40.40       66.54     18.46 o 
   2   0  24        2.81       -5.82     13.74 o 
   3   0  24       48.51       55.09     22.18 o 
  -4   1  24       36.72      -16.07     16.55 o 
  -3   1  24        7.06      -14.64     14.64 o 
  -2   1  24       14.49       15.79     19.99 o 
  -1   1  24       65.04      130.13     19.37 o 
   0   1  24      134.80      156.53     18.20 o 
   1   1  24        0.47       -9.30     12.45 o 
   2   1  24       67.17       96.54     20.51 o 
   3   1  24        6.66       -8.92     15.84 o 
  -4   2  24        0.25       -3.58     16.89 o 
  -3   2  24       19.90       66.54     23.23 o 
  -2   2  24       77.58      110.47     21.80 o 
  -1   2  24       29.33       69.83     18.70 o 
   0   2  24       25.89       11.37     13.17 o 
   1   2  24       98.27      116.96     20.80 o 
   2   2  24       41.49       37.30     21.37 o 
  -3   3  24       66.76       36.30     24.90 o 
  -2   3  24       16.10       15.74     19.70 o 
  -1   3  24       86.57      124.26     20.37 o 
   0   3  24       83.82       93.59     14.57 o 
   1   3  24       12.09       27.62     19.46 o 
   2   3  24        0.79      -15.26     15.26 o 
  -3   4  24        0.00       18.84     21.37 o 
  -2   4  24        4.88      -10.26     13.74 o 
  -1   4  24       12.46       14.07     19.80 o 
   0   4  24        1.76       -6.61     11.39 o 
   1   4  24       17.39       30.96     21.04 o 
  -1   5  24        6.55        3.43     20.32 o 
  -1  -5  25        0.19      -16.89     16.89 o 
   0  -5  25       35.56       59.97     16.36 o 
   1  -5  25        1.29       -2.00     16.36 o 
   2  -5  25        0.44       -0.52     15.88 o 
  -2  -4  25        9.72      -14.93     16.36 o 
  -1  -4  25       35.61       68.64     18.70 o 
   0  -4  25       12.15        7.95     13.42 o 
   1  -4  25        3.26       -5.10     14.69 o 
   2  -4  25       58.82       81.42     22.09 o 
  -3  -3  25       45.59       49.51     20.27 o 
  -2  -3  25      104.59      126.02     20.08 o 
  -1  -3  25       54.96       69.79     18.36 o 
   0  -3  25        6.36       30.26     13.04 o 
   1  -3  25       89.25      103.65     21.51 o 
   2  -3  25       30.94       19.22     20.89 o 
   3  -3  25        1.29      -16.07     16.07 o 
  -3  -2  25       16.13      -16.55     16.55 o 
  -2  -2  25        0.41       -7.11     14.07 o 
  -1  -2  25       91.00      107.09     18.84 o 
   0  -2  25       91.04       90.28     16.67 o 
   1  -2  25        6.31       -9.87     13.45 o 
   2  -2  25       42.43       13.45     21.56 o 
   3  -2  25       82.08       60.72     24.14 o 
  -3  -1  25        1.69        7.92     18.17 o 
  -2  -1  25       39.95       47.84     19.51 o 
  -1  -1  25      115.31      131.56     19.94 o 
   0  -1  25        8.37       -6.51      9.16 o 
   1  -1  25        1.79      -14.26     14.26 o 
   2  -1  25       29.17       65.44     19.65 o 
   3  -1  25        5.05      -10.30     16.22 o 
  -4   0  25        2.79        7.39     20.94 o 
  -3   0  25       37.07       47.80     20.37 o 
  -2   0  25       33.57       30.00     21.61 o 
  -1   0  25        2.47      -15.41     15.41 o 
   0   0  25       60.91       44.62     13.56 o 
   1   0  25      104.02       87.15     21.04 o 
   2   0  25       30.81       38.16     19.80 o 
   3   0  25        1.29        8.97     21.61 o 
  -4   1  25       34.08       47.13     23.80 o 
  -3   1  25       35.41       48.22     22.94 o 
  -2   1  25        4.66      -14.60     14.60 o 
  -1   1  25       51.44       60.63     19.56 o 
   0   1  25      176.52      231.95     23.40 o 
   1   1  25       41.52       65.54     18.94 o 
   2   1  25        6.99        7.35     20.08 o 
  -3   2  25        0.48       -8.20     15.41 o 
  -2   2  25       65.39       27.81     23.28 o 
  -1   2  25       73.43      117.91     21.42 o 
   0   2  25        0.97       -9.49      9.49 o 
   1   2  25       25.61       47.89     20.22 o 
   2   2  25       30.39       -6.15     16.12 o 
  -3   3  25       53.42       56.19     25.52 o 
  -2   3  25       49.06       76.75     21.94 o 
  -1   3  25        5.69       -4.67     14.12 o 
   0   3  25       34.21       47.76     16.77 o 
   1   3  25       22.49        0.00     14.64 o 
  -2   4  25       38.61       80.80     21.80 o 
  -1   4  25       14.02      -10.59     15.12 o 
   0   4  25       27.29       41.06     23.52 o 
  -1  -5  26       11.76       32.29     20.27 o 
   0  -5  26        2.63       26.72     20.34 o 
   1  -5  26       13.56       28.52     22.47 o 
  -2  -4  26        0.02       -9.83     17.03 o 
  -1  -4  26       14.30       25.19     20.18 o 
   0  -4  26      229.58      247.20     17.55 o 
   1  -4  26       29.49       39.97     21.51 o 
   2  -4  26       18.50       45.84     21.75 o 
  -2  -3  26       51.15       68.69     20.13 o 
  -1  -3  26       64.17       30.10     20.94 o 
   0  -3  26        1.51       -9.87      9.87 o 
   1  -3  26       21.31       39.50     20.03 o 
   2  -3  26       22.64        9.25     22.32 o 
  -3  -2  26        9.24        1.24     20.13 o 
  -2  -2  26       22.02       17.94     19.08 o 
  -1  -2  26       23.33       29.81     19.13 o 
   0  -2  26       43.47       45.22     14.53 o 
   1  -2  26       41.91       67.73     19.46 o 
   2  -2  26        0.22      -17.74     17.74 o 
  -3  -1  26       20.57       23.47     20.84 o 
  -2  -1  26        1.09       27.57     19.84 o 
  -1  -1  26        1.18        5.01     19.56 o 
   0  -1  26       67.65       78.17     14.20 o 
   1  -1  26       18.61      -16.31     16.31 o 
   2  -1  26       13.76       16.31     20.27 o 
  -3   0  26        5.14       -4.39     15.03 o 
  -2   0  26       37.50       50.90     21.18 o 
  -1   0  26       43.32       36.40     22.18 o 
   0   0  26        1.11       -9.92      9.92 o 
   1   0  26       69.64      110.52     20.32 o 
   2   0  26       66.29       68.40     21.08 o 
  -3   1  26       40.66       18.51     26.47 o 
  -2   1  26       59.63       98.74     22.23 o 
  -1   1  26        2.36        0.00     13.55 o 
   0   1  26      100.58      150.24     15.43 o 
   1   1  26       67.20      104.89     20.37 o 
   2   1  26       12.65       58.53     20.84 o 
  -3   2  26       10.90       11.50     23.71 o 
  -2   2  26        0.94       39.78     20.75 o 
  -1   2  26       36.95       47.51     21.27 o 
   0   2  26       15.21       14.99     14.64 o 
   1   2  26        0.22       13.17     20.70 o 
  -3   3  26       14.39       36.25     24.66 o 
  -2   3  26        8.86       -4.48     14.93 o 
  -1   3  26       10.95        0.00     15.36 o 
   0   3  26        2.13       -3.99     11.70 o 
   1   3  26       26.21       28.95     22.61 o 
  -1   4  26        3.21        6.06     21.42 o 
  -1  -4  27        1.67       28.76     19.75 o 
   0  -4  27       70.19       76.61     15.63 o 
   1  -4  27       44.64       58.58     23.66 o 
  -2  -3  27        6.24      -13.21     15.98 o 
  -1  -3  27      123.70      124.02     23.90 o 
   0  -3  27       10.28       14.70     14.77 o 
   1  -3  27        0.03      -14.79     14.79 o 
   2  -3  27        6.93        4.77     22.09 o 
  -2  -2  27       30.51       54.38     20.42 o 
  -1  -2  27        9.64       38.16     20.99 o 
   0  -2  27       10.73       15.10     14.22 o 
   1  -2  27       41.91       45.36     20.99 o 
   2  -2  27       25.75       73.89     20.80 o 
  -3  -1  27       27.13       33.25     22.80 o 
  -2  -1  27       11.66       27.81     21.32 o 
  -1  -1  27        7.54       33.68     19.75 o 
   0  -1  27       66.24       47.87     33.22 o 
   1  -1  27       73.21       73.03     23.18 o 
   2  -1  27        0.37      -14.69     16.46 o 
  -3   0  27        2.95       10.35     22.61 o 
  -2   0  27       14.77       39.69     20.99 o 
  -1   0  27       80.22       16.60     25.09 o 
   0   0  27       27.26       26.41     14.24 o 
   1   0  27        5.26      -14.93     14.93 o 
   2   0  27       11.95        0.67     21.66 o 
  -3   1  27       21.58       -5.63     17.22 o 
  -2   1  27      109.01       89.34     25.19 o 
  -1   1  27        9.12        8.40     20.27 o 
   0   1  27       24.34       35.05     14.48 o 
   1   1  27       41.62       36.40     22.09 o 
  -3   2  27       26.06        1.57     26.00 o 
  -2   2  27       18.96       20.84     23.95 o 
  -1   2  27        7.45       36.59     21.51 o 
   0   2  27       23.59       24.85     15.58 o 
   1   2  27        4.89       30.81     20.70 o 
  -2   3  27        7.96       -6.77     16.46 o 
  -1   3  27       31.55       37.59     22.80 o 
   0   3  27        1.62       17.48     15.63 o 
   0  -4  28       12.38       19.73     45.41 o 
  -1  -3  28        1.85      -15.17     15.65 o 
   0  -3  28       20.24       26.85     22.97 o 
   1  -3  28        9.65       36.06     22.13 o 
  -2  -2  28       14.90        9.68     21.47 o 
  -1  -2  28       26.09       21.56     22.42 o 
   0  -2  28        1.60        3.68     14.99 o 
   1  -2  28       14.68      -17.08     17.08 o 
  -2  -1  28       32.89       50.94     22.80 o 
  -1  -1  28       10.30       52.37     20.03 o 
   0  -1  28       17.83      -13.14     13.14 o 
   1  -1  28       81.79       34.58     24.71 o 
  -2   0  28        3.28       26.19     22.37 o 
  -1   0  28       34.90       46.22     22.37 o 
   0   0  28       44.36       67.51     15.53 o 
   1   0  28        8.42      -16.79     16.79 o 
  -2   1  28       32.98        0.00     17.60 o 
  -1   1  28       25.49       50.23     20.51 o 
   0   1  28        0.27       -2.93     12.23 o 
   1   1  28       14.32       47.18     20.56 o 
  -2   2  28       27.95        9.64     24.61 o 
  -1   2  28        1.40        0.00     15.36 o 
   0   2  28       17.63       14.12     15.89 o 
  -1  -3  29        0.05       -5.29     16.60 o 
   0  -3  29        9.11       20.36     29.55 o 
  -1  -2  29       24.90       68.16     22.94 o 
   0  -2  29       26.12       49.17     16.00 o 
   1  -2  29        0.40      -17.03     17.03 o 
  -2  -1  29       38.07       33.01     24.95 o 
  -1  -1  29       45.18       50.85     22.94 o 
   0  -1  29        0.05      -17.58     17.58 o 
   1  -1  29       35.81       -0.52     18.84 o 
  -2   0  29        1.52      -11.97     17.22 o 
  -1   0  29        3.32      -17.51     17.51 o 
   0   0  29       19.90       27.07     15.88 o 
   1   0  29       18.49       12.16     22.23 o 
  -2   1  29        2.18      -17.79     17.79 o 
  -1   1  29       23.23        6.92     23.13 o 
   0   1  29        8.75       36.71     15.01 o 
  -1  -1  30       42.49       23.09     24.47 o 
   0  -1  30       10.31      -12.46     12.46 o 
  -1   0  30        3.39      -18.03     18.03 o 
                                                 
